# Supplementary material for: Cross-site reproducibility of human cortical organoids reveals consistent cell type composition and architecture
Source: bioRxiv. 2023 Jul 29:2023.07.28.550873. Preprint. [Version 1] doi: 10.1101/2023.07.28.550873 (PMC10402155; doi:10.1101/2023.07.28.550873)
Supplement: Supplement 4 [file media-4.xlsx]

## Sheet: Day14
CellType	Gene	baseMean	log2FoldChange	lfcSE	stat	pvalue	padj	Day
Neuroepithelial stem cells	ABCA12	35.708	-0.506458	0.349027	14.2892	0.000789103	0.0307269	D14
Neuroepithelial stem cells	ABI2	1077.11	0.0359113	0.174514	14.8003	0.000611162	0.0268833	D14
Neuroepithelial stem cells	ACADVL	183.291	1.03181	0.257947	16.0566	0.000326103	0.0175633	D14
Neuroepithelial stem cells	ACP6	117.16	-0.0835704	0.2238	16.6593	0.000241262	0.0146815	D14
Neuroepithelial stem cells	ACVR2A	747.124	-0.645905	0.175805	32.528	8.64239e-08	6.0743e-05	D14
Neuroepithelial stem cells	ADIPOR2	792.972	0.0337132	0.238926	18.983	7.54912e-05	0.00712201	D14
Neuroepithelial stem cells	ADPRHL1	35.5374	0.575437	0.387493	19.065	7.24587e-05	0.00697639	D14
Neuroepithelial stem cells	AFF1	1883.02	-0.241378	0.192981	13.0171	0.00149067	0.0468442	D14
Neuroepithelial stem cells	AFG1L	178.781	-0.325564	0.193098	12.8727	0.00160222	0.0490517	D14
Neuroepithelial stem cells	AGBL1	453.724	2.57014	0.709645	15.8633	0.000359187	0.0186861	D14
Neuroepithelial stem cells	AGMO	102.655	-1.53287	0.326075	27.3303	1.16224e-06	0.000397522	D14
Neuroepithelial stem cells	AK7	28.1167	-0.357719	0.390339	19.0477	7.30865e-05	0.00698896	D14
Neuroepithelial stem cells	AKIRIN1	277.446	-0.403586	0.293315	13.7945	0.00101058	0.0357265	D14
Neuroepithelial stem cells	ALG6	130.501	-0.724789	0.237844	21.62	2.01965e-05	0.00308589	D14
Neuroepithelial stem cells	ALPK3	60.358	0.795704	0.368615	17.8126	0.000135534	0.0104109	D14
Neuroepithelial stem cells	AMN1	76.7331	-0.626851	0.257201	17.5141	0.000157344	0.0113425	D14
Neuroepithelial stem cells	ANKH	262.47	-0.00933682	0.286932	13.1814	0.00137308	0.0448868	D14
Neuroepithelial stem cells	ANKS6	210.574	0.0822912	0.198924	13.1353	0.0014051	0.0455103	D14
Neuroepithelial stem cells	ANXA3	54.9144	0.548625	0.393339	17.6151	0.000149599	0.0109788	D14
Neuroepithelial stem cells	ANXA4	49.5497	-0.799931	0.301319	28.923	5.24144e-07	0.000230678	D14
Neuroepithelial stem cells	ANXA5	97.8758	0.495041	0.35246	18.8077	8.24055e-05	0.00748337	D14
Neuroepithelial stem cells	AREL1	227.694	0.197726	0.194493	14.4262	0.00073688	0.0299374	D14
Neuroepithelial stem cells	ARFIP1	638.871	-0.0677969	0.152848	14.4833	0.000716146	0.0294056	D14
Neuroepithelial stem cells	ARIH1	1411.78	-0.0289307	0.186254	13.7276	0.00104492	0.0366294	D14
Neuroepithelial stem cells	ARL13A	17.181	-0.594264	0.524999	20.1071	4.30332e-05	0.00508334	D14
Neuroepithelial stem cells	ARPC5L	55.8039	-0.184927	0.321126	21.1093	2.60718e-05	0.00356761	D14
Neuroepithelial stem cells	ARRDC3-AS1	389.691	-0.62281	0.19918	14.6995	0.00064276	0.027555	D14
Neuroepithelial stem cells	ASAH1	77.2507	-0.3556	0.249294	18.8821	7.93965e-05	0.00738779	D14
Neuroepithelial stem cells	ATG4C	182.043	-0.275251	0.270689	22.2489	1.47473e-05	0.00252287	D14
Neuroepithelial stem cells	ATP6V0D1	98.5076	0.234859	0.313029	14.5587	0.000689626	0.028745	D14
Neuroepithelial stem cells	ATXN7	776.286	-0.089203	0.171727	16.4776	0.000264201	0.0155247	D14
Neuroepithelial stem cells	AXIN2	91.2274	1.05756	0.284794	14.8186	0.000605602	0.0267703	D14
Neuroepithelial stem cells	BCL2L11	104.68	-0.520381	0.259912	18.1637	0.00011371	0.00945812	D14
Neuroepithelial stem cells	BMPR1A	1197.67	-0.217857	0.200464	14.0604	0.000884734	0.0331409	D14
Neuroepithelial stem cells	BNIP3L	248.162	-0.234099	0.209402	14.0982	0.000868177	0.0327184	D14
Neuroepithelial stem cells	BTBD8	56.849	-0.0608991	0.293803	17.7238	0.000141688	0.0107591	D14
Neuroepithelial stem cells	C17orf67	34.4285	-0.471182	0.361229	14.0565	0.000886461	0.0331409	D14
Neuroepithelial stem cells	CA8	203.689	-0.375252	0.236691	42.4366	6.09551e-10	1.22407e-06	D14
Neuroepithelial stem cells	CAD	171.418	0.305227	0.307507	15.8847	0.000355364	0.018594	D14
Neuroepithelial stem cells	CALCOCO2	57.0565	0.643418	0.276817	14.3879	0.000751127	0.0300815	D14
Neuroepithelial stem cells	CAMSAP2	1029.21	-0.0819417	0.156381	13.9761	0.000922823	0.0337816	D14
Neuroepithelial stem cells	CASC6	19.2842	1.96019	0.622707	16.7705	0.000228206	0.0141317	D14
Neuroepithelial stem cells	CASZ1	342.892	0.507816	0.206897	28.681	5.91569e-07	0.000244579	D14
Neuroepithelial stem cells	CAVIN1	36.7123	0.969698	0.490087	36.8636	9.88952e-09	1.26379e-05	D14
Neuroepithelial stem cells	CBL	669.917	0.0116632	0.156222	19.1598	6.91046e-05	0.00674586	D14
Neuroepithelial stem cells	CCBE1	21.2829	1.61648	0.696791	12.8028	0.00165924	0.0498846	D14
Neuroepithelial stem cells	CCN1	210.177	0.835607	0.356637	20.4496	3.62592e-05	0.00454893	D14
Neuroepithelial stem cells	CDH18	339.989	2.95289	0.756144	20.4327	3.65675e-05	0.00454893	D14
Neuroepithelial stem cells	CDK15	29.118	-1.68445	0.430242	18.2899	0.000106758	0.0090951	D14
Neuroepithelial stem cells	CDON	946.005	0.877768	0.214809	20.2966	3.91425e-05	0.00478458	D14
Neuroepithelial stem cells	CFAP300	48.6239	-0.138532	0.331622	14.1068	0.000864486	0.0326669	D14
Neuroepithelial stem cells	CFAP77	923.258	1.04253	0.387505	15.8309	0.000365062	0.0187973	D14
Neuroepithelial stem cells	CHKA	587.416	0.507736	0.175804	18.5289	9.4735e-05	0.00827137	D14
Neuroepithelial stem cells	CHURC1-FNTB	25.3179	-0.518355	0.406982	17.8163	0.000135285	0.0104109	D14
Neuroepithelial stem cells	CLIC4	822.416	-0.176008	0.200381	15.3573	0.000462595	0.0221935	D14
Neuroepithelial stem cells	CLIP2	410.232	0.130438	0.238796	14.6062	0.000673455	0.0286005	D14
Neuroepithelial stem cells	CLPB	115.837	0.189129	0.231216	16.1649	0.000308917	0.0173006	D14
Neuroepithelial stem cells	CNTNAP3C	89.272	0.0203502	0.282711	13.5972	0.00111536	0.0380549	D14
Neuroepithelial stem cells	COLQ	82.9346	-0.457266	0.277038	24.5769	4.60469e-06	0.00118598	D14
Neuroepithelial stem cells	CORIN	140.838	2.895	0.821584	17.4305	0.000164065	0.0116478	D14
Neuroepithelial stem cells	CPLX2	325.722	0.0971153	0.306557	15.9546	0.000343171	0.0181352	D14
Neuroepithelial stem cells	CREBBP	1428.81	0.510064	0.164484	14.9074	0.000579301	0.0258515	D14
Neuroepithelial stem cells	CRISPLD1	429.371	0.0443777	0.268945	15.7638	0.000377511	0.0192271	D14
Neuroepithelial stem cells	CRK	275.871	-0.285494	0.282412	19.3183	6.38396e-05	0.00650285	D14
Neuroepithelial stem cells	CRNDE	75.8199	1.05826	0.339589	15.0069	0.000551175	0.025074	D14
Neuroepithelial stem cells	CROCC	663.483	0.327493	0.241504	14.3821	0.000753305	0.030083	D14
Neuroepithelial stem cells	CRY1	389.768	-0.0728064	0.262109	19.7782	5.07244e-05	0.00565899	D14
Neuroepithelial stem cells	CSRP1	36.8004	0.76374	0.535626	20.0471	4.43422e-05	0.00518351	D14
Neuroepithelial stem cells	CTNNA2	1684.47	0.835378	0.246182	14.5542	0.000691172	0.028745	D14
Neuroepithelial stem cells	CUL3	1019.91	0.0305482	0.172885	14.9787	0.000559017	0.0251862	D14
Neuroepithelial stem cells	CYP7B1	267.292	0.166812	0.196727	22.1593	1.54228e-05	0.00255057	D14
Neuroepithelial stem cells	CYTH1	379.616	0.120456	0.210511	15.6739	0.000394879	0.0198243	D14
Neuroepithelial stem cells	DACH2	101.24	1.27341	0.416537	14.5727	0.00068482	0.028745	D14
Neuroepithelial stem cells	DEPDC4	54.3362	-0.791211	0.300555	14.8809	0.000587035	0.0261138	D14
Neuroepithelial stem cells	DEUP1	86.7417	-0.764609	0.283591	13.3068	0.00128965	0.0425553	D14
Neuroepithelial stem cells	DNAI4	132.247	-0.475759	0.277511	22.2105	1.50333e-05	0.00252287	D14
Neuroepithelial stem cells	DNAJC3-DT	18.6474	-0.484559	0.503841	13.6966	0.00106126	0.0368914	D14
Neuroepithelial stem cells	DNER	198.025	-0.560638	0.260664	18.8442	8.09169e-05	0.00743431	D14
Neuroepithelial stem cells	DPM1	137.787	-0.282515	0.255418	14.2531	0.000803472	0.0312	D14
Neuroepithelial stem cells	DTWD1	226.395	-0.401754	0.204165	14.6989	0.000642956	0.027555	D14
Neuroepithelial stem cells	DTWD2	210.138	-0.204416	0.222583	12.8238	0.00164192	0.0497422	D14
Neuroepithelial stem cells	DUBR	53.0404	-0.959545	0.292966	23.6006	7.5022e-06	0.0016071	D14
Neuroepithelial stem cells	DUSP4	98.7239	0.914421	0.294869	26.0709	2.18162e-06	0.000666674	D14
Neuroepithelial stem cells	EBF4	99.5971	0.673721	0.26733	23.6178	7.43802e-06	0.0016071	D14
Neuroepithelial stem cells	EGFR	67.2627	2.14849	0.501722	23.5891	7.5456e-06	0.0016071	D14
Neuroepithelial stem cells	EGR3	217.375	0.57134	0.316836	17.7035	0.000143128	0.0107591	D14
Neuroepithelial stem cells	ELAVL4	448.515	-1.06462	0.26863	19.407	6.10708e-05	0.00645468	D14
Neuroepithelial stem cells	ELL2	298.65	0.469562	0.279178	59.105	1.46389e-13	8.46277e-10	D14
Neuroepithelial stem cells	ELOVL2	140.035	-0.0171296	0.25804	17.2964	0.000175442	0.0120892	D14
Neuroepithelial stem cells	EMILIN2	54.1309	0.946311	0.301604	18.7803	8.35445e-05	0.00748337	D14
Neuroepithelial stem cells	EMX1	107.839	-1.96608	0.434029	18.804	8.25592e-05	0.00748337	D14
Neuroepithelial stem cells	ENC1	127.829	-0.316121	0.3704	17.9305	0.000127771	0.0100903	D14
Neuroepithelial stem cells	ENSG00000189229	61.2449	-1.7925	0.435087	17.5656	0.000153346	0.0111112	D14
Neuroepithelial stem cells	ENSG00000228999	105.922	1.58202	0.378622	24.8159	4.08596e-06	0.00110455	D14
Neuroepithelial stem cells	ENSG00000232611	71.1679	-0.0555464	0.416505	16.0976	0.000319478	0.0173687	D14
Neuroepithelial stem cells	ENSG00000233184	246.034	-0.518175	0.216859	32.8153	7.48608e-08	6.0743e-05	D14
Neuroepithelial stem cells	ENSG00000235100	31.9565	-0.767623	0.33158	21.5839	2.05642e-05	0.00310828	D14
Neuroepithelial stem cells	ENSG00000239922	53.002	0.953384	0.329621	21.4914	2.15378e-05	0.00322081	D14
Neuroepithelial stem cells	ENSG00000243620	34.9332	2.14493	0.52277	32.1159	1.06199e-07	6.96395e-05	D14
Neuroepithelial stem cells	ENSG00000249413	467.918	-1.35995	0.306179	18.2343	0.000109767	0.00929514	D14
Neuroepithelial stem cells	ENSG00000250697	29.2933	-1.54024	0.513935	14.1819	0.000832609	0.0319781	D14
Neuroepithelial stem cells	ENSG00000254951	16.406	0.197099	0.637066	14.4786	0.000717796	0.0294056	D14
Neuroepithelial stem cells	ENSG00000258561	176.311	-0.959286	0.269331	13.8213	0.000997096	0.0355674	D14
Neuroepithelial stem cells	ENSG00000258932	953.897	-1.07401	0.288783	13.5396	0.0011479	0.0388263	D14
Neuroepithelial stem cells	ENSG00000259200	21.77	1.63613	0.509709	23.3349	8.56802e-06	0.00177119	D14
Neuroepithelial stem cells	ENSG00000260633	27.5647	0.468041	0.486531	15.9451	0.000344805	0.0181533	D14
Neuroepithelial stem cells	ENSG00000261058	23.972	0.59649	0.542457	13.1136	0.00142045	0.0456601	D14
Neuroepithelial stem cells	ENSG00000261341	65.8051	-0.0717057	0.365177	15.3328	0.000468307	0.0223911	D14
Neuroepithelial stem cells	ENSG00000265399	19.6798	-0.651657	0.545285	19.6858	5.3122e-05	0.00583387	D14
Neuroepithelial stem cells	ENSG00000271904	20.8191	-1.93886	0.501795	14.3181	0.000777778	0.0304547	D14
Neuroepithelial stem cells	ENSG00000272693	205.109	-0.30933	0.254424	13.0648	0.00145554	0.0462909	D14
Neuroepithelial stem cells	ENSG00000273329	72.0575	-0.228442	0.30863	14.3664	0.000759223	0.0302334	D14
Neuroepithelial stem cells	ENSG00000284707	627.458	-0.0122605	0.21253	15.2317	0.000492594	0.0233145	D14
Neuroepithelial stem cells	ENSG00000284762	56.3878	-0.844226	0.379474	13.3993	0.00123133	0.0412116	D14
Neuroepithelial stem cells	ENSG00000285664	142.353	-0.233883	0.262346	13.8207	0.000997426	0.0355674	D14
Neuroepithelial stem cells	ENSG00000286103	39.4091	-1.49055	0.381787	15.4427	0.000443261	0.0216351	D14
Neuroepithelial stem cells	ENSG00000286152	23.2061	5.17002	1.14747	30.495	2.38832e-07	0.000137065	D14
Neuroepithelial stem cells	ENSG00000286162	137.423	-0.606229	0.249111	13.6037	0.00111169	0.0380549	D14
Neuroepithelial stem cells	ENSG00000286216	96.6207	-0.461001	0.371806	16.3613	0.000280017	0.0162653	D14
Neuroepithelial stem cells	ENSG00000286329	91.0727	-1.3542	0.312735	19.328	6.35283e-05	0.00650285	D14
Neuroepithelial stem cells	ENSG00000286385	111.475	-1.51541	0.371675	17.2473	0.0001798	0.0121512	D14
Neuroepithelial stem cells	ENSG00000286387	22.4711	-2.75615	0.68622	15.0789	0.000531684	0.0245045	D14
Neuroepithelial stem cells	ENSG00000286416	50.9172	-0.35258	0.342263	26.348	1.89936e-06	0.000593318	D14
Neuroepithelial stem cells	ENSG00000286458	59.4111	-0.577415	0.336798	15.5724	0.000415438	0.0206203	D14
Neuroepithelial stem cells	ENSG00000286655	13.9227	-1.41721	0.678907	18.7794	8.35803e-05	0.00748337	D14
Neuroepithelial stem cells	ENSG00000286757	262.719	1.02049	0.314174	13.2335	0.0013378	0.0438497	D14
Neuroepithelial stem cells	ENSG00000286980	19.6194	4.15731	1.2192	17.904	0.000129477	0.0101114	D14
Neuroepithelial stem cells	ENSG00000287042	228.361	-0.502513	0.231086	16.846	0.000219752	0.0137904	D14
Neuroepithelial stem cells	ENSG00000287100	59.2754	-1.51267	0.321654	22.3415	1.40802e-05	0.00248614	D14
Neuroepithelial stem cells	ENSG00000287352	179.406	-1.32572	0.290193	23.8592	6.59249e-06	0.00155361	D14
Neuroepithelial stem cells	ENSG00000287683	348.428	-1.4325	0.324009	18.5154	9.5374e-05	0.00827576	D14
Neuroepithelial stem cells	ENSG00000287862	283.827	-1.32708	0.323842	15.9834	0.000338261	0.0179431	D14
Neuroepithelial stem cells	ENSG00000288583	41.0083	0.428243	0.366045	12.79	0.00166992	0.0498846	D14
Neuroepithelial stem cells	ENSG00000288597	70.4236	-0.139696	0.302994	17.0438	0.000199062	0.0130758	D14
Neuroepithelial stem cells	ENSG00000289084	224.309	-1.19048	0.278342	17.8777	0.00013119	0.0101886	D14
Neuroepithelial stem cells	EPC2	1011.94	-0.0255307	0.189202	17.205	0.000183642	0.0123488	D14
Neuroepithelial stem cells	EPCAM-DT	178.694	-0.248781	0.248486	17.9606	0.000125867	0.00999614	D14
Neuroepithelial stem cells	EPHX2	111.314	-0.0584172	0.264635	14.7728	0.000619634	0.0268833	D14
Neuroepithelial stem cells	EPS8	298.002	0.232325	0.203438	20.6074	3.35093e-05	0.00428219	D14
Neuroepithelial stem cells	ERICH1	509.343	0.0580878	0.150144	15.6337	0.000402884	0.0200828	D14
Neuroepithelial stem cells	ETF1	303.428	-0.0836441	0.204438	15.1983	0.000500885	0.0235149	D14
Neuroepithelial stem cells	ETNK2	56.2281	0.232783	0.465662	13.1483	0.00139596	0.0454237	D14
Neuroepithelial stem cells	ETV1	292.674	0.216474	0.275507	14.5593	0.000689416	0.028745	D14
Neuroepithelial stem cells	ETV5	824.934	-0.540003	0.346762	27.2869	1.18773e-06	0.000397522	D14
Neuroepithelial stem cells	EVC	51.4141	0.761846	0.309641	12.7741	0.00168319	0.049917	D14
Neuroepithelial stem cells	EZR	622.48	0.619789	0.279594	38.1918	5.09052e-09	8.94468e-06	D14
Neuroepithelial stem cells	FAIM	28.9032	0.123188	0.403824	13.02	0.0014885	0.0468442	D14
Neuroepithelial stem cells	FAM107B	648.643	-0.302356	0.245288	13.9875	0.000917619	0.0336788	D14
Neuroepithelial stem cells	FAM117A	304.067	-0.161115	0.329126	24.6183	4.51028e-06	0.00118598	D14
Neuroepithelial stem cells	FAM126B	179.056	-0.235882	0.205857	16.0033	0.000334915	0.0178329	D14
Neuroepithelial stem cells	FAM13B	900.166	0.152101	0.153903	14.3419	0.000768596	0.0302984	D14
Neuroepithelial stem cells	FAM3C	319.823	-0.282814	0.20672	16.9529	0.000208317	0.0134771	D14
Neuroepithelial stem cells	FAM66A	35.6547	-0.424396	0.360531	12.7881	0.00167145	0.0498846	D14
Neuroepithelial stem cells	FBLIM1	132.44	-0.212121	0.347324	28.0621	8.06109e-07	0.000291231	D14
Neuroepithelial stem cells	FBXO11	1512.46	-0.261968	0.17851	13.0648	0.00145548	0.0462909	D14
Neuroepithelial stem cells	FBXO41	47.1465	0.343938	0.393089	13.3824	0.00124179	0.0413645	D14
Neuroepithelial stem cells	FDPS	128.972	0.0614186	0.256324	14.5888	0.000679332	0.0286768	D14
Neuroepithelial stem cells	FERMT2	515.865	-0.230004	0.20578	13.0481	0.0014677	0.0465721	D14
Neuroepithelial stem cells	FGD3	35.2243	1.08679	0.408625	17.0503	0.00019842	0.0130758	D14
Neuroepithelial stem cells	FGD4	1364.91	0.257371	0.173939	13.3399	0.00126843	0.0420527	D14
Neuroepithelial stem cells	FGFR1	1598.58	0.350074	0.164489	14.0199	0.000902867	0.0334971	D14
Neuroepithelial stem cells	FGFR2	1858.51	0.655296	0.160955	21.7609	1.88222e-05	0.0029726	D14
Neuroepithelial stem cells	FOXO1	107.601	0.279458	0.348135	14.4135	0.000741548	0.0300402	D14
Neuroepithelial stem cells	FRMD6	136.364	-0.426777	0.313031	16.5686	0.000252453	0.015037	D14
Neuroepithelial stem cells	FRRS1L	43.6926	0.0619172	0.405343	18.0446	0.000120691	0.00977464	D14
Neuroepithelial stem cells	FRS2	787.043	-0.0634864	0.17866	13.8434	0.000986161	0.0354539	D14
Neuroepithelial stem cells	FYCO1	122.079	0.0382334	0.300646	28.0574	8.07997e-07	0.000291231	D14
Neuroepithelial stem cells	FZD6	173.207	0.702634	0.261499	24.1086	5.81957e-06	0.00143519	D14
Neuroepithelial stem cells	GABRG2	21.7811	-2.09045	0.474287	19.2068	6.74998e-05	0.00666668	D14
Neuroepithelial stem cells	GALNT12	48.1717	0.517177	0.319281	30.1272	2.87057e-07	0.00014945	D14
Neuroepithelial stem cells	GALNT7-DT	32.0531	-0.468588	0.35445	19.2992	6.44509e-05	0.00651789	D14
Neuroepithelial stem cells	GATAD2A	846.856	-0.022101	0.196275	16.308	0.000287587	0.0165005	D14
Neuroepithelial stem cells	GBX2-AS1	37.123	1.29941	0.551399	16.5696	0.000252318	0.015037	D14
Neuroepithelial stem cells	GCH1	29.8745	0.701298	0.440889	13.7912	0.00101221	0.0357265	D14
Neuroepithelial stem cells	GNAO1	156.714	1.00965	0.232583	28.8577	5.41535e-07	0.000230678	D14
Neuroepithelial stem cells	GNB1	1461.58	0.0178656	0.170596	15.3836	0.000456545	0.0220163	D14
Neuroepithelial stem cells	GNL1	172.015	0.242036	0.223115	20.5187	3.50278e-05	0.00443591	D14
Neuroepithelial stem cells	GPC4	438.987	0.775079	0.326539	23.1186	9.54696e-06	0.00189016	D14
Neuroepithelial stem cells	GPR156	90.2856	-0.433742	0.330571	14.4541	0.000726653	0.0296074	D14
Neuroepithelial stem cells	GRIA4	75.1123	0.802971	0.376725	15.4221	0.000447843	0.0217831	D14
Neuroepithelial stem cells	GSDME	190.542	-0.394466	0.213304	15.5087	0.000428866	0.0210789	D14
Neuroepithelial stem cells	GSTO2	99.489	-1.01105	0.278444	22.0467	1.63163e-05	0.00265749	D14
Neuroepithelial stem cells	GUSBP9	35.2348	1.86639	0.357229	37.1586	8.53308e-09	1.1995e-05	D14
Neuroepithelial stem cells	GVQW3	122.3	-0.579501	0.247935	19.7864	5.05161e-05	0.00565899	D14
Neuroepithelial stem cells	H2AC17	14.1345	1.46854	0.597132	16.7313	0.000232723	0.0143482	D14
Neuroepithelial stem cells	HCG17	39.0948	-0.0802368	0.419686	16.1925	0.000304677	0.0171314	D14
Neuroepithelial stem cells	HEATR4	49.2386	-0.195363	0.429636	13.1375	0.00140353	0.0455103	D14
Neuroepithelial stem cells	HHIPL1	25.3386	1.37883	0.446816	23.8474	6.63134e-06	0.00155361	D14
Neuroepithelial stem cells	HHLA3	18.0044	-1.02637	0.463917	14.2056	0.0008228	0.031775	D14
Neuroepithelial stem cells	HIVEP1	1158.43	-0.00373333	0.165796	27.8423	8.99746e-07	0.000316193	D14
Neuroepithelial stem cells	HIVEP3	452.308	0.579751	0.215106	26.4524	1.80273e-06	0.00057593	D14
Neuroepithelial stem cells	HMGCL	41.4613	0.167073	0.336617	13.7736	0.00102118	0.035887	D14
Neuroepithelial stem cells	HMGN5	75.9975	-0.492548	0.359032	18.6642	8.85367e-05	0.00782743	D14
Neuroepithelial stem cells	HMOX2	29.9213	0.194827	0.390036	13.3113	0.00128674	0.0425553	D14
Neuroepithelial stem cells	HNRNPC	2372.43	-0.019248	0.17301	21.7388	1.90321e-05	0.0029726	D14
Neuroepithelial stem cells	HOMER1	750.962	-0.00669906	0.215569	36.2109	1.37061e-08	1.60555e-05	D14
Neuroepithelial stem cells	HPCAL1	199.058	0.378277	0.260389	30.4541	2.43767e-07	0.000137065	D14
Neuroepithelial stem cells	HPSE2	2116.67	-4.05686	0.759113	19.2812	6.50338e-05	0.00652986	D14
Neuroepithelial stem cells	HS2ST1	1173.34	-0.0547494	0.162939	14.4841	0.000715849	0.0294056	D14
Neuroepithelial stem cells	HSPA1B	15.2598	-1.8783	0.616169	16.0943	0.000320017	0.0173687	D14
Neuroepithelial stem cells	HSPA4L	107.901	-1.01614	0.277878	13.8576	0.000979151	0.0352921	D14
Neuroepithelial stem cells	IFIT1	17.4783	-0.834083	0.513292	14.0193	0.000903137	0.0334971	D14
Neuroepithelial stem cells	IFTAP	72.2507	-0.785522	0.273667	12.9603	0.00153359	0.0477997	D14
Neuroepithelial stem cells	IL34	23.505	0.196223	0.510345	25.7881	2.51291e-06	0.000735915	D14
Neuroepithelial stem cells	INTS6	1020.15	-0.208353	0.148417	58.6849	1.8061e-13	8.46277e-10	D14
Neuroepithelial stem cells	INTS6L	434.2	0.0254879	0.20253	16.3222	0.000285555	0.016451	D14
Neuroepithelial stem cells	IP6K1	416.214	-0.131137	0.227199	16.0042	0.000334758	0.0178329	D14
Neuroepithelial stem cells	IRS1	315.661	-0.238816	0.184499	15.8822	0.000355822	0.018594	D14
Neuroepithelial stem cells	KCMF1	562.158	-0.11118	0.184423	13.0826	0.00144264	0.0460891	D14
Neuroepithelial stem cells	KCNN3	81.1335	0.441713	0.27855	15.5597	0.000418069	0.0206203	D14
Neuroepithelial stem cells	KIAA0232	1259.9	-0.100568	0.170845	16.9059	0.000213274	0.0136272	D14
Neuroepithelial stem cells	KIAA0895L	121.998	0.960163	0.294329	12.8055	0.00165703	0.0498846	D14
Neuroepithelial stem cells	KIAA2026	536.58	-0.166479	0.176508	14.3916	0.000749736	0.0300815	D14
Neuroepithelial stem cells	KIRREL3	268.768	0.945537	0.331109	16.5369	0.000256487	0.0151489	D14
Neuroepithelial stem cells	KLB	26.2981	-1.81961	0.489952	14.7116	0.000638876	0.0275481	D14
Neuroepithelial stem cells	KLF10	45.0196	-0.331414	0.34149	26.643	1.63889e-06	0.000535763	D14
Neuroepithelial stem cells	KLHL18	219.87	-0.238623	0.23329	15.5628	0.000417424	0.0206203	D14
Neuroepithelial stem cells	KLHL35	22.7603	-0.804456	0.432533	18.7155	8.62933e-05	0.00767737	D14
Neuroepithelial stem cells	KLRG1	77.3852	-0.165577	0.327313	19.3846	6.17575e-05	0.00645983	D14
Neuroepithelial stem cells	L3HYPDH	68.8336	-0.0903749	0.303233	14.6098	0.000672248	0.0286005	D14
Neuroepithelial stem cells	LAMB4	27.0564	0.913576	0.578995	13.4403	0.00120635	0.0404718	D14
Neuroepithelial stem cells	LAMP1	108.689	0.293639	0.233495	16.1253	0.000315087	0.0173015	D14
Neuroepithelial stem cells	LASP1	160.574	0.0182431	0.245023	14.5472	0.000693614	0.0287614	D14
Neuroepithelial stem cells	LATS2	559.144	-0.0749907	0.277962	18.8698	7.9885e-05	0.00738779	D14
Neuroepithelial stem cells	LERFS	15.7294	-1.62204	0.523424	16.257	0.000295013	0.0166546	D14
Neuroepithelial stem cells	LETM2	84.8489	0.0898188	0.380619	18.2036	0.000111462	0.00932636	D14
Neuroepithelial stem cells	LHFPL3	89.3412	0.315451	0.308553	18.0396	0.000120992	0.00977464	D14
Neuroepithelial stem cells	LHX2	165.628	-2.22274	0.44133	32.7648	7.67755e-08	6.0743e-05	D14
Neuroepithelial stem cells	LHX5-AS1	302.605	1.86849	0.390187	31.4538	1.47871e-07	9.03751e-05	D14
Neuroepithelial stem cells	LIN28B	1890.9	0.0152474	0.197458	18.4568	9.8211e-05	0.00846965	D14
Neuroepithelial stem cells	LIN52	607.312	0.0429924	0.193913	14.5982	0.000676149	0.0286284	D14
Neuroepithelial stem cells	LINC00159	99.9051	0.186089	0.255225	21.13	2.5803e-05	0.00356761	D14
Neuroepithelial stem cells	LINC00662	228.841	0.102352	0.214671	13.4458	0.00120305	0.0404575	D14
Neuroepithelial stem cells	LINC00907	40.3663	0.606823	0.347116	14.9616	0.000563809	0.0252403	D14
Neuroepithelial stem cells	LINC01043	18.5668	1.15222	0.486413	12.9667	0.00152864	0.0477515	D14
Neuroepithelial stem cells	LINC01107	55.1497	-0.261734	0.431573	13.5506	0.00114165	0.0387638	D14
Neuroepithelial stem cells	LINC01266	389.92	-0.872836	0.259414	19.6401	5.43499e-05	0.00590186	D14
Neuroepithelial stem cells	LINC01498	18.9464	0.143628	0.542714	13.6373	0.00109319	0.0376643	D14
Neuroepithelial stem cells	LINC01833	36.2269	1.12116	0.421088	13.1104	0.00142272	0.0456601	D14
Neuroepithelial stem cells	LINC02245	85.8059	0.214965	0.243114	13.1558	0.00139074	0.0453588	D14
Neuroepithelial stem cells	LINC02306	117.711	1.99034	0.47687	33.3354	5.77176e-08	5.79526e-05	D14
Neuroepithelial stem cells	LINC02609	85.8745	1.65289	0.350965	71.5151	2.95586e-16	4.15505e-12	D14
Neuroepithelial stem cells	LINC02646	17.0764	-0.301229	0.5067	13.8645	0.000975825	0.0352921	D14
Neuroepithelial stem cells	LINC02893	93.7249	-0.873062	0.259831	17.6927	0.000143908	0.0107602	D14
Neuroepithelial stem cells	LMCD1	18.1541	0.421166	0.757805	22.2452	1.47746e-05	0.00252287	D14
Neuroepithelial stem cells	LMX1A	80.6106	3.59403	0.789188	32.6008	8.33368e-08	6.0743e-05	D14
Neuroepithelial stem cells	LNP1	99.8254	-0.287736	0.300622	23.2974	8.7305e-06	0.00177862	D14
Neuroepithelial stem cells	LRRC20	102.058	-0.362777	0.288801	25.6818	2.65016e-06	0.000748541	D14
Neuroepithelial stem cells	LRRN2	178.23	0.871227	0.280077	13.8166	0.000999439	0.0355674	D14
Neuroepithelial stem cells	LRRTM4	3486.26	-0.840075	0.213407	16.1334	0.000313815	0.0173015	D14
Neuroepithelial stem cells	LRSAM1	115.595	0.144642	0.2801	18.3381	0.000104215	0.00893267	D14
Neuroepithelial stem cells	LUZP1	524.96	-0.164148	0.199702	13.8303	0.00099263	0.0355674	D14
Neuroepithelial stem cells	LYN	94.0121	-1.203	0.392061	20.6745	3.24032e-05	0.00425693	D14
Neuroepithelial stem cells	MAML2	697.554	1.01273	0.280258	14.346	0.000767002	0.0302984	D14
Neuroepithelial stem cells	MAP2K6	450.787	0.0897707	0.260079	14.3509	0.000765156	0.0302984	D14
Neuroepithelial stem cells	MAP3K14	398.942	0.139549	0.228081	20.0347	4.46186e-05	0.00518351	D14
Neuroepithelial stem cells	MDFI	24.2642	0.911338	0.491792	15.1188	0.00052118	0.0240994	D14
Neuroepithelial stem cells	MECOM	3850.78	0.882154	0.253826	20.3716	3.77013e-05	0.00464884	D14
Neuroepithelial stem cells	MEGF9	349.909	-0.0709419	0.233612	13.2511	0.00132605	0.043654	D14
Neuroepithelial stem cells	MERTK	384.153	-0.580553	0.21715	28.8879	5.33419e-07	0.000230678	D14
Neuroepithelial stem cells	MGAM	122.809	0.0625901	0.352609	16.8826	0.000215768	0.0136624	D14
Neuroepithelial stem cells	MGST3	80.0028	-0.46734	0.276801	12.8698	0.00160456	0.0490517	D14
Neuroepithelial stem cells	MICAL1	128.308	1.33109	0.323199	23.7334	7.02018e-06	0.00159166	D14
Neuroepithelial stem cells	MIDEAS	453.686	0.546602	0.242226	35.7348	1.73896e-08	1.88035e-05	D14
Neuroepithelial stem cells	MIR100HG	47.0505	1.25171	0.381243	16.0801	0.000322287	0.0174246	D14
Neuroepithelial stem cells	MIR99AHG	526.707	0.851781	0.260023	16.8678	0.000217369	0.013702	D14
Neuroepithelial stem cells	MLLT6	104.294	0.692094	0.262072	17.3152	0.000173799	0.0120892	D14
Neuroepithelial stem cells	MMAB	78.696	0.162779	0.276242	20.7292	3.15285e-05	0.00422091	D14
Neuroepithelial stem cells	MMADHC-DT	123.339	-0.257536	0.223691	12.7932	0.00166723	0.0498846	D14
Neuroepithelial stem cells	MSRB3	439.477	-0.0355106	0.223968	15.1854	0.000504122	0.023543	D14
Neuroepithelial stem cells	MT-ATP8	281.932	0.931455	0.351841	16.8918	0.000214781	0.0136614	D14
Neuroepithelial stem cells	MT-CYB	1246.74	0.972202	0.255038	22.8995	1.0652e-05	0.00206551	D14
Neuroepithelial stem cells	MT-ND1	666.493	0.717719	0.243632	12.9872	0.00151311	0.0473714	D14
Neuroepithelial stem cells	MT-ND5	4884.58	0.566283	0.199579	14.7893	0.000614534	0.0268833	D14
Neuroepithelial stem cells	MT-RNR2	67785.4	0.850547	0.330998	12.9136	0.00156984	0.0485027	D14
Neuroepithelial stem cells	MTATP6P1	168.236	0.958614	0.341375	16.3237	0.000285328	0.016451	D14
Neuroepithelial stem cells	MTG1	41.5707	0.876522	0.340456	13.0864	0.00143986	0.0460891	D14
Neuroepithelial stem cells	MTR	461.887	-0.129638	0.178027	17.6317	0.000148361	0.0109764	D14
Neuroepithelial stem cells	MVK	70.341	-0.0178758	0.293528	19.1973	6.78193e-05	0.00666668	D14
Neuroepithelial stem cells	MXI1	183.497	-0.453613	0.228748	17.7102	0.000142654	0.0107591	D14
Neuroepithelial stem cells	MXRA7	99.6416	0.371627	0.278489	12.8377	0.00163055	0.0495046	D14
Neuroepithelial stem cells	MYCN	23.0792	0.4806	0.552625	14.3345	0.000771428	0.0302984	D14
Neuroepithelial stem cells	MYL12B	68.4239	-0.20618	0.359434	21.7079	1.93284e-05	0.0029857	D14
Neuroepithelial stem cells	MYO16	115.769	1.08652	0.320956	23.9661	6.24925e-06	0.00151458	D14
Neuroepithelial stem cells	NAB2	130.846	0.276932	0.370975	21.4493	2.19958e-05	0.00325468	D14
Neuroepithelial stem cells	NAMPT	251.829	-0.301667	0.287792	13.9333	0.000942804	0.0343342	D14
Neuroepithelial stem cells	NAV2	2995.09	0.939788	0.316362	14.832	0.000601552	0.0266751	D14
Neuroepithelial stem cells	NECTIN2	544.647	-0.131176	0.255849	22.8106	1.11363e-05	0.00211544	D14
Neuroepithelial stem cells	NEMP2-DT	20.273	-1.14205	0.400538	13.9973	0.000913122	0.0336788	D14
Neuroepithelial stem cells	NIBAN1	52.9612	-0.606176	0.428272	14.2187	0.000817419	0.0316542	D14
Neuroepithelial stem cells	NIPSNAP1	163.896	0.300379	0.258886	17.3891	0.000167498	0.0118317	D14
Neuroepithelial stem cells	NKD1	240.094	1.08001	0.293625	14.1999	0.000825136	0.0317779	D14
Neuroepithelial stem cells	NOVA1	1037.45	-0.465013	0.164312	19.7869	5.05055e-05	0.00565899	D14
Neuroepithelial stem cells	NR4A3	64.1032	-0.29541	0.400833	15.2326	0.000492352	0.0233145	D14
Neuroepithelial stem cells	NT5C2	486.377	-0.0349135	0.191054	15.706	0.000388586	0.0195951	D14
Neuroepithelial stem cells	NTRK3	368.256	0.83404	0.319875	17.0467	0.00019877	0.0130758	D14
Neuroepithelial stem cells	NUP50-DT	117.834	-0.379608	0.286312	14.9971	0.000553875	0.0251156	D14
Neuroepithelial stem cells	NXPH2	86.4385	-1.02521	0.336075	18.1482	0.000114593	0.00947552	D14
Neuroepithelial stem cells	OPN3	46.8428	-0.898008	0.375952	17.9121	0.000128955	0.0101114	D14
Neuroepithelial stem cells	OSTF1	19.958	-0.354131	0.540968	25.8777	2.40284e-06	0.000718655	D14
Neuroepithelial stem cells	OTULINL	81.9579	-0.10207	0.32149	15.6541	0.00039881	0.0199504	D14
Neuroepithelial stem cells	OTX2-AS1	68.2939	1.00524	0.454765	22.8856	1.07265e-05	0.00206551	D14
Neuroepithelial stem cells	OXA1L-DT	34.1991	-0.471625	0.446544	23.6295	7.39457e-06	0.0016071	D14
Neuroepithelial stem cells	P3H2	284.634	-0.0728997	0.269275	16.2782	0.000291899	0.0165809	D14
Neuroepithelial stem cells	PAAF1	111.182	0.00233975	0.349574	13.8583	0.000978828	0.0352921	D14
Neuroepithelial stem cells	PALM2AKAP2	974.444	-0.673934	0.298567	15.7044	0.00038889	0.0195951	D14
Neuroepithelial stem cells	PARVA	332.394	0.253657	0.239791	20.7379	3.13921e-05	0.00422091	D14
Neuroepithelial stem cells	PAX3	267.366	3.01076	0.805014	14.4736	0.000719608	0.0294056	D14
Neuroepithelial stem cells	PAX7	25.5883	2.99967	0.695025	23.7886	6.82938e-06	0.00157378	D14
Neuroepithelial stem cells	PCAT1	171.944	1.02999	0.316536	13.7876	0.00101408	0.0357265	D14
Neuroepithelial stem cells	PCMTD1-DT	61.4152	-0.278278	0.273523	28.392	6.83525e-07	0.000267416	D14
Neuroepithelial stem cells	PDGFD	141.262	1.31495	0.327615	17.6103	0.000149956	0.0109788	D14
Neuroepithelial stem cells	PDIA5	112.963	-0.155612	0.301022	22.3317	1.41489e-05	0.00248614	D14
Neuroepithelial stem cells	PELI2	1008.55	0.526561	0.21992	13.5377	0.00114902	0.0388263	D14
Neuroepithelial stem cells	PER2	416.187	0.228446	0.255029	12.9093	0.00157321	0.0485027	D14
Neuroepithelial stem cells	PGM5	35.3607	1.52397	0.421976	19.3755	6.20386e-05	0.00645983	D14
Neuroepithelial stem cells	PI4K2A	87.5893	0.127126	0.253382	13.9223	0.000947998	0.0344341	D14
Neuroepithelial stem cells	PKDCC	63.0968	-0.202211	0.313114	15.7043	0.000388919	0.0195951	D14
Neuroepithelial stem cells	PKNOX2	1529.49	0.865341	0.244481	15.7672	0.000376876	0.0192271	D14
Neuroepithelial stem cells	PLEKHA6	204.796	1.41682	0.407847	15.7882	0.000372945	0.0191332	D14
Neuroepithelial stem cells	PLPP1	646.211	0.111195	0.166047	19.0087	7.45268e-05	0.00707853	D14
Neuroepithelial stem cells	PLXNA4	123.654	0.875124	0.32766	17.4426	0.000163076	0.0116363	D14
Neuroepithelial stem cells	PPFIA2	200.173	-0.411414	0.206484	14.4916	0.000713171	0.0294056	D14
Neuroepithelial stem cells	PPIC	14.4259	-0.474376	0.501459	15.1614	0.000510191	0.0236692	D14
Neuroepithelial stem cells	PPP1R12A	1577.23	0.00679537	0.176957	14.9843	0.000557437	0.0251862	D14
Neuroepithelial stem cells	PPP1R16B	120.922	0.486718	0.39612	47.8274	4.11537e-11	9.64163e-08	D14
Neuroepithelial stem cells	PPP1R3F	83.2967	-0.168571	0.255057	15.1744	0.000506902	0.0235944	D14
Neuroepithelial stem cells	PPP1R42	58.1615	-0.858264	0.327355	17.3351	0.00017208	0.0120345	D14
Neuroepithelial stem cells	PPP4R2	819.682	-0.314676	0.176731	21.1803	2.51627e-05	0.00353713	D14
Neuroepithelial stem cells	PREX1	268.033	0.956601	0.296538	12.8691	0.00160516	0.0490517	D14
Neuroepithelial stem cells	PRIMPOL	112.198	-0.132278	0.251915	14.73	0.000633018	0.0273795	D14
Neuroepithelial stem cells	PRKCA	443.68	0.849435	0.257206	16.1513	0.000311024	0.0173015	D14
Neuroepithelial stem cells	PRMT3	163.898	-0.300593	0.27498	15.8411	0.00036321	0.0187707	D14
Neuroepithelial stem cells	PRR16	23.7964	0.840448	0.450267	14.5701	0.000685702	0.028745	D14
Neuroepithelial stem cells	PRTG	3783.78	0.623784	0.189556	16.9463	0.000209007	0.0134771	D14
Neuroepithelial stem cells	PSMG4	300.065	0.0624771	0.280775	14.407	0.000743963	0.0300514	D14
Neuroepithelial stem cells	PTCD2	106.349	-0.530797	0.230259	18.0147	0.000122508	0.00984054	D14
Neuroepithelial stem cells	PTN	204.651	0.958673	0.277693	12.8559	0.00161574	0.049178	D14
Neuroepithelial stem cells	PTPN1	381.451	0.0349501	0.195111	13.3901	0.00123704	0.0413041	D14
Neuroepithelial stem cells	PTPN14	584.327	0.126745	0.195892	20.2204	4.06618e-05	0.00484392	D14
Neuroepithelial stem cells	RAB3C	47.3689	0.866173	0.347772	19.6317	5.45808e-05	0.00590186	D14
Neuroepithelial stem cells	RAB7A	848.967	-0.00447588	0.199431	13.7221	0.00104779	0.0366389	D14
Neuroepithelial stem cells	RAP1A	276.482	-0.254413	0.19379	15.209	0.000498213	0.0235013	D14
Neuroepithelial stem cells	RARB	402.86	1.06802	0.283376	17.0243	0.000201011	0.0131424	D14
Neuroepithelial stem cells	RASGRF2	108.679	-0.799854	0.308183	19.5772	5.60863e-05	0.00601836	D14
Neuroepithelial stem cells	RASSF8	800.251	-0.34919	0.234447	20.233	4.04066e-05	0.00484392	D14
Neuroepithelial stem cells	RBFOX3	110.41	1.53276	0.438723	18.2156	0.000110796	0.00932611	D14
Neuroepithelial stem cells	RBM27	311.626	-0.231579	0.207769	13.3435	0.00126618	0.0420527	D14
Neuroepithelial stem cells	RBMS1	570.164	0.294045	0.213157	32.9931	6.84904e-08	6.0743e-05	D14
Neuroepithelial stem cells	RCOR1	1233.99	0.00438392	0.206621	25.6725	2.66252e-06	0.000748541	D14
Neuroepithelial stem cells	RELB	52.4519	0.495528	0.408675	48.4886	2.95691e-11	8.31305e-08	D14
Neuroepithelial stem cells	RFX4	158.534	1.12186	0.341846	12.8922	0.00158669	0.0488056	D14
Neuroepithelial stem cells	RHBDL3	294.289	1.08251	0.29086	14.1432	0.000848863	0.0323373	D14
Neuroepithelial stem cells	RIPOR3	88.886	-0.208514	0.318539	16.669	0.000240094	0.0146739	D14
Neuroepithelial stem cells	RNF165	630.031	-0.108428	0.251099	19.4321	6.03076e-05	0.0064223	D14
Neuroepithelial stem cells	RNF24	413.274	0.00588892	0.167675	22.3602	1.3949e-05	0.00248614	D14
Neuroepithelial stem cells	ROBO3	24.7796	2.48833	0.621192	19.9206	4.72376e-05	0.00544278	D14
Neuroepithelial stem cells	RORA-AS1	16.0147	-0.129441	0.440345	14.7765	0.000618482	0.0268833	D14
Neuroepithelial stem cells	RPL37A	538.981	-0.586348	0.32629	16.6264	0.000245256	0.0147994	D14
Neuroepithelial stem cells	RPS10-NUDT3	77.0675	-0.622534	0.361575	18.1361	0.000115293	0.00947764	D14
Neuroepithelial stem cells	RRAS2	525.577	-0.162139	0.182846	13.9683	0.000926438	0.0338258	D14
Neuroepithelial stem cells	RSPO1	276.393	1.0083	0.35133	21.3696	2.28903e-05	0.00329527	D14
Neuroepithelial stem cells	RSPO2	146.84	3.2093	0.658057	32.064	1.0899e-07	6.96395e-05	D14
Neuroepithelial stem cells	RTN4	1058.07	-0.197637	0.186683	28.3881	6.84852e-07	0.000267416	D14
Neuroepithelial stem cells	RTN4IP1	50.063	-0.0272065	0.376783	17.7416	0.000140428	0.0107283	D14
Neuroepithelial stem cells	SALL3	36.5462	2.82286	0.943088	17.3666	0.000169387	0.0119054	D14
Neuroepithelial stem cells	SASH1	444.307	0.793915	0.241506	15.4051	0.000451684	0.0218942	D14
Neuroepithelial stem cells	SDC2	971.181	0.249658	0.269235	24.2045	5.54689e-06	0.00139237	D14
Neuroepithelial stem cells	SEC14L6	29.8736	1.26207	0.420562	12.9522	0.00153979	0.0478868	D14
Neuroepithelial stem cells	SEC24B-AS1	61.7538	-0.542456	0.317147	12.7755	0.00168201	0.049917	D14
Neuroepithelial stem cells	SEMA3E	97.5054	3.85608	0.888998	30.2418	2.71068e-07	0.000146554	D14
Neuroepithelial stem cells	SESN1	341.783	0.151795	0.180275	14.0628	0.000883705	0.0331409	D14
Neuroepithelial stem cells	SGCD	91.0815	1.38178	0.387702	21.3623	2.29734e-05	0.00329527	D14
Neuroepithelial stem cells	SGMS2	18.0716	0.282015	0.579747	18.0662	0.000119391	0.00975745	D14
Neuroepithelial stem cells	SH3RF1	718.535	-0.117727	0.211063	16.1307	0.000314245	0.0173015	D14
Neuroepithelial stem cells	SH3YL1	121.734	-0.458513	0.247285	16.133	0.000313875	0.0173015	D14
Neuroepithelial stem cells	SHANK1	348.493	0.451904	0.268097	12.8108	0.00165263	0.0498846	D14
Neuroepithelial stem cells	SHB	178.021	0.198209	0.318898	16.9165	0.000212138	0.0136166	D14
Neuroepithelial stem cells	SHOC2	519.377	-0.213536	0.209851	16.4711	0.000265058	0.0155247	D14
Neuroepithelial stem cells	SIK2	850.783	-0.0750316	0.187049	37.5427	7.04222e-09	1.09992e-05	D14
Neuroepithelial stem cells	SLC12A2	463.602	0.0287572	0.225611	13.1267	0.00141119	0.0456024	D14
Neuroepithelial stem cells	SLC15A2	35.2239	-0.440265	0.352277	21.9683	1.69684e-05	0.00271051	D14
Neuroepithelial stem cells	SLC16A10	498.918	0.0203792	0.244158	14.1089	0.000863555	0.0326669	D14
Neuroepithelial stem cells	SLC22A23	437.393	0.828493	0.234492	15.3144	0.000472618	0.0225207	D14
Neuroepithelial stem cells	SLC25A21	947.224	-0.539942	0.20635	16.0189	0.000332312	0.0178294	D14
Neuroepithelial stem cells	SLC6A15	36.7295	-0.532666	0.418174	20.6469	3.28532e-05	0.00427608	D14
Neuroepithelial stem cells	SLIT3	473.952	1.53869	0.346985	22.7606	1.14181e-05	0.00214005	D14
Neuroepithelial stem cells	SLX4IP	343.293	-0.0173524	0.20291	14.7819	0.0006168	0.0268833	D14
Neuroepithelial stem cells	SMARCAL1	100.46	0.0110197	0.260908	17.6697	0.00014557	0.0108269	D14
Neuroepithelial stem cells	SMS	433.404	-0.227687	0.233204	17.1959	0.000184481	0.0123488	D14
Neuroepithelial stem cells	SMURF2	544.358	-0.0388661	0.162707	22.2048	1.50758e-05	0.00252287	D14
Neuroepithelial stem cells	SNAP91	128.193	-0.0880259	0.257462	17.2488	0.000179667	0.0121512	D14
Neuroepithelial stem cells	SNHG5	198.249	-0.977538	0.259792	16.5589	0.000253673	0.0150459	D14
Neuroepithelial stem cells	SNTB1	127.172	-1.07953	0.297879	16.5789	0.000251155	0.015037	D14
Neuroepithelial stem cells	SNTB2	286.56	-0.0257914	0.248618	15.4537	0.000440836	0.0215917	D14
Neuroepithelial stem cells	SORCS2	3875.25	0.60306	0.305631	19.1084	7.09027e-05	0.00687365	D14
Neuroepithelial stem cells	SOS2	409.574	-0.0162281	0.207487	15.0436	0.000541154	0.0246981	D14
Neuroepithelial stem cells	SP8	113.311	-0.462804	0.387019	16.109	0.000317673	0.0173687	D14
Neuroepithelial stem cells	SPDYA	140.262	-0.774965	0.242367	12.8552	0.00161629	0.049178	D14
Neuroepithelial stem cells	SPRED1	1001.24	-0.256625	0.199882	29.1006	4.79601e-07	0.000224725	D14
Neuroepithelial stem cells	SPRED2	924.243	-0.175871	0.246708	24.5615	4.64032e-06	0.00118598	D14
Neuroepithelial stem cells	SPRY1	36.8479	0.257553	0.538944	17.5781	0.000152389	0.0110991	D14
Neuroepithelial stem cells	SPRY2	57.2822	0.125836	0.399578	19.7912	5.03972e-05	0.00565899	D14
Neuroepithelial stem cells	SRP54-AS1	226.91	-0.427333	0.271422	19.2381	6.64513e-05	0.00662486	D14
Neuroepithelial stem cells	ST6GAL1	332.5	0.0339269	0.219465	14.3967	0.000747808	0.0300815	D14
Neuroepithelial stem cells	STAG3L5P	23.87	1.59042	0.426855	15.1944	0.000501848	0.0235149	D14
Neuroepithelial stem cells	STAU1	467.774	-0.0887811	0.207034	13.8016	0.001007	0.0357265	D14
Neuroepithelial stem cells	STK40	140.604	0.329392	0.236878	18.6404	8.95952e-05	0.0078715	D14
Neuroepithelial stem cells	STN1	29.8966	-0.240149	0.406199	16.4531	0.000267459	0.0156003	D14
Neuroepithelial stem cells	STPG1	28.243	0.161805	0.372246	14.1704	0.000837391	0.0320741	D14
Neuroepithelial stem cells	SULF1	1125.95	1.14739	0.29841	20.2708	3.9651e-05	0.00480494	D14
Neuroepithelial stem cells	SV2C	108.367	1.15109	0.357984	24.9739	3.7756e-06	0.00104066	D14
Neuroepithelial stem cells	SYN2	161.909	-0.352093	0.289045	13.9876	0.000917573	0.0336788	D14
Neuroepithelial stem cells	SYNJ2	255.378	0.341302	0.385633	29.7267	3.50696e-07	0.000169991	D14
Neuroepithelial stem cells	TAB1	106.73	0.168947	0.267694	13.2328	0.00133823	0.0438497	D14
Neuroepithelial stem cells	TANC1	330.546	0.572444	0.217071	13.5985	0.0011146	0.0380549	D14
Neuroepithelial stem cells	TBCA	598.604	-0.210367	0.195524	13.014	0.00149294	0.0468442	D14
Neuroepithelial stem cells	TBX19	20.5103	0.399247	0.49947	16.8288	0.000221649	0.0138277	D14
Neuroepithelial stem cells	TCTN3	286.803	-0.138085	0.226873	17.2542	0.000179183	0.0121512	D14
Neuroepithelial stem cells	TDRKH	37.7906	0.0695123	0.325499	14.2911	0.000788363	0.0307269	D14
Neuroepithelial stem cells	TENM2	2345.73	1.21317	0.292175	23.1744	9.28432e-06	0.00186442	D14
Neuroepithelial stem cells	TENM3	3675.48	0.743128	0.23075	19.3488	6.28726e-05	0.00649853	D14
Neuroepithelial stem cells	THBS1	101.957	0.642686	0.286137	50.0063	1.38443e-11	4.86522e-08	D14
Neuroepithelial stem cells	TLE1	1077.02	0.114524	0.257453	20.6802	3.23112e-05	0.00425693	D14
Neuroepithelial stem cells	TLE4	3219.52	0.115862	0.245725	14.633	0.000664474	0.0283906	D14
Neuroepithelial stem cells	TM9SF5P	533.92	-0.257698	0.216074	12.7789	0.0016792	0.049917	D14
Neuroepithelial stem cells	TMCC1-DT	51.8333	-0.330201	0.342851	16.2739	0.000292528	0.0165809	D14
Neuroepithelial stem cells	TMEM132C	13.9392	1.58805	0.539088	13.9991	0.000912279	0.0336788	D14
Neuroepithelial stem cells	TMEM182	167.57	-0.402556	0.214055	16.8228	0.000222313	0.0138277	D14
Neuroepithelial stem cells	TMEM45A	68.264	-0.441224	0.285459	29.7543	3.45894e-07	0.000169991	D14
Neuroepithelial stem cells	TNRC6C	1117.82	0.0684411	0.147254	13.6324	0.0010959	0.0376652	D14
Neuroepithelial stem cells	TOM1L1	249.368	-0.277286	0.200364	21.104	2.6141e-05	0.00356761	D14
Neuroepithelial stem cells	TP53TG1	65.27	-0.928795	0.397295	17.967	0.000125461	0.00999614	D14
Neuroepithelial stem cells	TPCN1	124.776	-0.351124	0.230858	13.6403	0.00109158	0.0376643	D14
Neuroepithelial stem cells	TPD52	132.657	-1.07829	0.334844	13.0405	0.00147333	0.0466456	D14
Neuroepithelial stem cells	TPST2	154.122	0.28238	0.261313	16.9826	0.000205242	0.0133569	D14
Neuroepithelial stem cells	TRABD2B	171.945	1.26722	0.438012	13.5771	0.00112663	0.0383463	D14
Neuroepithelial stem cells	TRAPPC11	266.984	0.0452537	0.199583	14.7778	0.000618065	0.0268833	D14
Neuroepithelial stem cells	TREH	14.8119	-0.0908784	0.600148	17.4768	0.000160313	0.0114976	D14
Neuroepithelial stem cells	TRIM16L	31.866	-0.807476	0.342901	15.0611	0.000536454	0.0245633	D14
Neuroepithelial stem cells	TRIM66	172.282	-0.241594	0.228647	14.1547	0.000844008	0.0322397	D14
Neuroepithelial stem cells	TRMT2B	66.0294	0.14612	0.289066	17.298	0.000175304	0.0120892	D14
Neuroepithelial stem cells	TRPC4	110.501	1.2294	0.324242	20.6188	3.33188e-05	0.00428219	D14
Neuroepithelial stem cells	TSC22D2	673.69	-0.342492	0.198834	22.6996	1.17721e-05	0.00217737	D14
Neuroepithelial stem cells	TSTD3	191.634	-0.533676	0.199923	13.6935	0.00106289	0.0368914	D14
Neuroepithelial stem cells	TTC13	178.738	0.399683	0.202867	28.0877	7.95871e-07	0.000291231	D14
Neuroepithelial stem cells	TTC6	24.7022	1.43581	0.433938	12.9429	0.00154698	0.048004	D14
Neuroepithelial stem cells	TTC8	258.731	-0.155095	0.201607	15.0709	0.000533828	0.024523	D14
Neuroepithelial stem cells	TTTY10	88.4747	-0.15119	0.274929	13.0264	0.00148371	0.0468442	D14
Neuroepithelial stem cells	UBE2G1	657.973	-0.174772	0.169018	19.708	5.25369e-05	0.00581505	D14
Neuroepithelial stem cells	UBE2N	493.243	-0.0609029	0.170906	17.1297	0.000190697	0.0127044	D14
Neuroepithelial stem cells	UBL3	418.013	-0.430806	0.230226	22.5748	1.25297e-05	0.00228741	D14
Neuroepithelial stem cells	UBTD2	791.913	-0.198115	0.204766	12.7967	0.00166431	0.0498846	D14
Neuroepithelial stem cells	UGDH-AS1	48.3132	-0.478693	0.304352	16.626	0.000245306	0.0147994	D14
Neuroepithelial stem cells	USP45	380.513	-0.340965	0.23713	12.909	0.0015734	0.0485027	D14
Neuroepithelial stem cells	VAT1L	797.456	0.795875	0.233692	22.0307	1.64474e-05	0.00265749	D14
Neuroepithelial stem cells	VPS13B-DT	105.225	-0.471408	0.302407	17.2663	0.000178102	0.0121512	D14
Neuroepithelial stem cells	WASF1	842.112	0.0814374	0.184893	23.5172	7.82164e-06	0.00164103	D14
Neuroepithelial stem cells	WASF3	1289.76	-0.0760478	0.159445	14.0423	0.000892813	0.0332898	D14
Neuroepithelial stem cells	WASL	437.493	-0.299879	0.204122	13.6761	0.00107222	0.0371236	D14
Neuroepithelial stem cells	WEE1	279.062	0.457108	0.248806	21.3903	2.26544e-05	0.00329527	D14
Neuroepithelial stem cells	XPNPEP1	121.004	0.150769	0.242279	13.4556	0.00119716	0.0403562	D14
Neuroepithelial stem cells	ZBTB46	133.57	0.301709	0.219439	16.2775	0.000292002	0.0165809	D14
Neuroepithelial stem cells	ZC3H6	152.887	-0.230044	0.310558	15.3802	0.000457335	0.0220163	D14
Neuroepithelial stem cells	ZDHHC14	212.785	0.333457	0.375628	18.8735	7.97383e-05	0.00738779	D14
Neuroepithelial stem cells	ZFHX3	1478.25	0.659401	0.187891	15.8575	0.000360242	0.0186861	D14
Neuroepithelial stem cells	ZFP2	88.5258	-0.0406658	0.341703	14.334	0.000771633	0.0302984	D14
Neuroepithelial stem cells	ZFY	228.627	-0.256172	0.295623	16.7029	0.000236055	0.01449	D14
Neuroepithelial stem cells	ZHX2	324.683	0.676976	0.23533	13.7005	0.00105921	0.0368914	D14
Neuroepithelial stem cells	ZNF391	33.5577	-0.0204957	0.35081	21.1864	2.50861e-05	0.00353713	D14
Neuroepithelial stem cells	ZNF397	102.262	-0.150842	0.219401	14.9646	0.000562955	0.0252403	D14
Neuroepithelial stem cells	ZNF624	38.1931	-0.254118	0.314329	13.1192	0.00141648	0.0456601	D14
Neuroepithelial stem cells	ZSCAN23	100.668	-0.295017	0.257406	14.1316	0.000853831	0.0324387	D14
Neuroepithelial stem cells	ZSWIM6	3459.23	0.0433385	0.173517	32.5803	8.41946e-08	6.0743e-05	D14
Dividing neural progenitor cells, S	ABI2	716.355	0.108768	0.153052	16.3578	0.000280511	0.018441	D14
Dividing neural progenitor cells, S	ACAD10	113.749	-0.147326	0.271918	13.7649	0.00102564	0.0440954	D14
Dividing neural progenitor cells, S	ACVR2A	346.058	-0.340596	0.18568	30.5387	2.33668e-07	0.000181458	D14
Dividing neural progenitor cells, S	ADAMTS18	400.35	2.72444	0.773116	20.156	4.19929e-05	0.00555066	D14
Dividing neural progenitor cells, S	ADPRHL1	21.0144	0.630889	0.509457	13.5407	0.00114732	0.0464483	D14
Dividing neural progenitor cells, S	AFF3	173.528	0.873755	0.320094	16.8474	0.000219598	0.0164367	D14
Dividing neural progenitor cells, S	AGMO	52.9216	-1.42684	0.356073	17.5012	0.000158363	0.0132057	D14
Dividing neural progenitor cells, S	AKIRIN1	167.959	-0.0625165	0.275485	16.6276	0.000245112	0.0171085	D14
Dividing neural progenitor cells, S	ALG6	81.5307	-0.656037	0.276201	17.61	0.000149985	0.0126773	D14
Dividing neural progenitor cells, S	ANKS6	141.628	-0.0479262	0.238583	14.0669	0.000881903	0.040374	D14
Dividing neural progenitor cells, S	ANXA3	34.3052	0.516451	0.47957	20.8657	2.94486e-05	0.00418889	D14
Dividing neural progenitor cells, S	ANXA5	57.2926	0.584387	0.365479	24.4995	4.78633e-06	0.00145049	D14
Dividing neural progenitor cells, S	AOPEP	1005.79	0.052745	0.155203	15.6564	0.000398349	0.022295	D14
Dividing neural progenitor cells, S	APCDD1	18.5905	1.38358	0.5851	14.549	0.00069298	0.0342051	D14
Dividing neural progenitor cells, S	APOLD1	230.79	-0.130608	0.260273	14.8332	0.0006012	0.0309955	D14
Dividing neural progenitor cells, S	APRG1	62.7236	0.028579	0.284045	14.7881	0.000614895	0.0313117	D14
Dividing neural progenitor cells, S	ARIH1	828.296	0.086223	0.170872	18.7232	8.59617e-05	0.00888185	D14
Dividing neural progenitor cells, S	ARRDC3-AS1	245.506	-0.620922	0.210721	14.1167	0.000860179	0.0398117	D14
Dividing neural progenitor cells, S	ASAH1	47.2971	-0.56676	0.297177	21.8401	1.80918e-05	0.00312209	D14
Dividing neural progenitor cells, S	ATG4C	122.559	-0.42667	0.307689	16.5077	0.000260254	0.0173852	D14
Dividing neural progenitor cells, S	BTBD8	32.9371	0.0424302	0.40175	15.7568	0.000378841	0.0218935	D14
Dividing neural progenitor cells, S	C21orf58	157.041	-0.0971034	0.236207	22.9639	1.03144e-05	0.00212402	D14
Dividing neural progenitor cells, S	C21orf62-AS1	32.1522	-0.252343	0.322477	14.1591	0.000842164	0.0395553	D14
Dividing neural progenitor cells, S	C5AR1	16.9791	0.308309	0.515505	20.8509	2.96678e-05	0.00418889	D14
Dividing neural progenitor cells, S	CA8	154.89	-0.453129	0.258459	21.3496	2.31204e-05	0.00359089	D14
Dividing neural progenitor cells, S	CASZ1	204.598	0.372625	0.248106	17.5511	0.000154467	0.0129679	D14
Dividing neural progenitor cells, S	CAV3	17.1958	-0.450103	0.458109	15.3075	0.000474255	0.0256201	D14
Dividing neural progenitor cells, S	CAVIN1	23.8791	1.20532	0.581629	24.8764	3.96432e-06	0.00124385	D14
Dividing neural progenitor cells, S	CBL	464.661	-0.0361591	0.183322	15.7063	0.000388523	0.0221449	D14
Dividing neural progenitor cells, S	CCDC15	63.6643	-0.279104	0.29504	18.572	9.27115e-05	0.00921553	D14
Dividing neural progenitor cells, S	CCDC93	143.27	0.231415	0.212125	18.3542	0.000103381	0.00995747	D14
Dividing neural progenitor cells, S	CCN1	153.257	0.67258	0.311364	18.2263	0.000110209	0.0103738	D14
Dividing neural progenitor cells, S	CDCA7L	73.5727	-0.22528	0.269197	13.3527	0.00126039	0.049092	D14
Dividing neural progenitor cells, S	CDH11	924.377	-0.840537	0.295909	14.5468	0.000693737	0.0342051	D14
Dividing neural progenitor cells, S	CDH18	175.095	2.96748	0.811372	17.9477	0.000126679	0.0112941	D14
Dividing neural progenitor cells, S	CDK5RAP2	818.848	0.264691	0.151786	14.3392	0.000769636	0.0367797	D14
Dividing neural progenitor cells, S	CDON	600.507	0.871684	0.196209	23.4443	8.11218e-06	0.00193834	D14
Dividing neural progenitor cells, S	CHEK2	83.9214	-0.211821	0.271434	14.8749	0.000588771	0.030625	D14
Dividing neural progenitor cells, S	CHL1	27.7077	0.975171	0.503886	14.5933	0.000677815	0.0338227	D14
Dividing neural progenitor cells, S	CHURC1-FNTB	15.6791	-0.181167	0.508421	16.8245	0.000222127	0.0164624	D14
Dividing neural progenitor cells, S	CIT	762.088	0.199212	0.188687	16.6734	0.000239558	0.0168164	D14
Dividing neural progenitor cells, S	CNTN3	60.3285	1.27772	0.370464	18.6944	8.72101e-05	0.00888185	D14
Dividing neural progenitor cells, S	CNTN6	26.4813	-0.556757	0.496227	13.6532	0.00108455	0.0453723	D14
Dividing neural progenitor cells, S	COL6A6	33.6849	-0.792198	0.363074	13.717	0.00105047	0.0444796	D14
Dividing neural progenitor cells, S	COLQ	36.8719	-0.455877	0.32621	15.6971	0.000390321	0.0221449	D14
Dividing neural progenitor cells, S	CORIN	71.9864	2.98581	0.882467	16.2753	0.000292321	0.0188632	D14
Dividing neural progenitor cells, S	CREB3L2	383.9	0.260196	0.209885	15.2166	0.000496319	0.0266959	D14
Dividing neural progenitor cells, S	CRK	189.705	-0.282269	0.322309	15.957	0.000342751	0.0205998	D14
Dividing neural progenitor cells, S	CROT	401.354	-0.998055	0.233909	17.2544	0.000179166	0.0147082	D14
Dividing neural progenitor cells, S	CRY1	247.024	-0.152754	0.276532	18.1779	0.000112905	0.0105477	D14
Dividing neural progenitor cells, S	CSRP1	26.3308	-0.0843971	0.544599	16.3326	0.000284062	0.0184789	D14
Dividing neural progenitor cells, S	CTNNA2	1039.41	0.828658	0.259321	13.3668	0.00125154	0.0489035	D14
Dividing neural progenitor cells, S	DACH2	55.0332	1.56572	0.427048	22.0382	1.63859e-05	0.0029725	D14
Dividing neural progenitor cells, S	DCC	387.042	2.2037	0.556939	23.3072	8.68754e-06	0.00201864	D14
Dividing neural progenitor cells, S	DDX11-AS1	66.1529	-0.479415	0.279979	18.552	9.36472e-05	0.00923466	D14
Dividing neural progenitor cells, S	DNAI4	65.393	-0.811479	0.352173	17.0339	0.000200047	0.0155349	D14
Dividing neural progenitor cells, S	DUSP4	55.6768	1.1926	0.368678	23.9997	6.14505e-06	0.00165983	D14
Dividing neural progenitor cells, S	EAF2	22.5948	-1.24415	0.41501	14.8509	0.000595882	0.0308493	D14
Dividing neural progenitor cells, S	EBF4	69.6636	0.254508	0.2987	15.5486	0.000420397	0.0230107	D14
Dividing neural progenitor cells, S	EGR3	177.65	0.510964	0.371498	15.0939	0.000527714	0.028141	D14
Dividing neural progenitor cells, S	EHBP1-AS1	33.2256	1.34632	0.371279	19.6432	5.42674e-05	0.00652456	D14
Dividing neural progenitor cells, S	ELAVL4	263.808	-1.03178	0.261743	21.6898	1.95038e-05	0.00331966	D14
Dividing neural progenitor cells, S	ELF1	178.631	0.112938	0.283959	13.7132	0.00105248	0.0444796	D14
Dividing neural progenitor cells, S	ELL2	180.789	0.263549	0.295615	54.4179	1.52515e-12	9.47502e-09	D14
Dividing neural progenitor cells, S	ENC1	76.3402	0.0664879	0.323921	19.3897	6.16006e-05	0.00702191	D14
Dividing neural progenitor cells, S	ENSG00000225689	512.932	0.437385	0.270672	21.518	2.12535e-05	0.00342954	D14
Dividing neural progenitor cells, S	ENSG00000228566	13.1174	1.56106	0.544282	13.7304	0.00104349	0.0444017	D14
Dividing neural progenitor cells, S	ENSG00000228999	75.4754	1.19651	0.436192	17.22	0.000182274	0.0147082	D14
Dividing neural progenitor cells, S	ENSG00000229983	18.5635	-1.38918	0.465519	18.4694	9.75924e-05	0.00947333	D14
Dividing neural progenitor cells, S	ENSG00000231769	13.0269	-0.997037	0.557035	25.3648	3.10532e-06	0.00112555	D14
Dividing neural progenitor cells, S	ENSG00000233184	144.835	-0.232341	0.277249	16.9452	0.000209123	0.0160252	D14
Dividing neural progenitor cells, S	ENSG00000235100	22.7892	-0.69052	0.410798	13.9607	0.00092997	0.0413114	D14
Dividing neural progenitor cells, S	ENSG00000239922	34.6065	0.872039	0.467658	14.4388	0.000732232	0.0352635	D14
Dividing neural progenitor cells, S	ENSG00000241956	38.5881	2.16564	0.598593	22.9476	1.03988e-05	0.00212402	D14
Dividing neural progenitor cells, S	ENSG00000243620	23.208	2.57008	0.651538	23.8502	6.62194e-06	0.0016986	D14
Dividing neural progenitor cells, S	ENSG00000248774	24.2458	-1.16652	0.422129	13.8694	0.000973436	0.0428431	D14
Dividing neural progenitor cells, S	ENSG00000249413	223.579	-1.34978	0.322828	16.7536	0.000230141	0.0166391	D14
Dividing neural progenitor cells, S	ENSG00000250546	43.8633	-1.59813	0.399672	15.9377	0.000346076	0.0205998	D14
Dividing neural progenitor cells, S	ENSG00000253171	27.0811	0.713342	0.618667	14.3801	0.000754036	0.0361734	D14
Dividing neural progenitor cells, S	ENSG00000256417	79.9377	-0.95849	0.317484	13.5338	0.00115126	0.0464483	D14
Dividing neural progenitor cells, S	ENSG00000257060	883.06	0.405461	0.17	14.1127	0.00086192	0.0398117	D14
Dividing neural progenitor cells, S	ENSG00000258932	472.527	-1.21063	0.296659	16.2251	0.000299756	0.0190999	D14
Dividing neural progenitor cells, S	ENSG00000259132	96.9105	-0.103237	0.348361	16.0709	0.000323779	0.0199865	D14
Dividing neural progenitor cells, S	ENSG00000262877	17.0516	1.97807	0.692068	14.0026	0.000910714	0.0409986	D14
Dividing neural progenitor cells, S	ENSG00000283341	14.1397	-1.14473	0.594269	13.523	0.00115747	0.0464483	D14
Dividing neural progenitor cells, S	ENSG00000285664	89.6731	-0.28647	0.288036	15.3768	0.000458099	0.0249644	D14
Dividing neural progenitor cells, S	ENSG00000286152	16.6872	3.81539	0.839363	39.8291	2.24501e-09	4.64905e-06	D14
Dividing neural progenitor cells, S	ENSG00000286329	45.7366	-1.52528	0.390037	15.9107	0.000350787	0.0207254	D14
Dividing neural progenitor cells, S	ENSG00000286416	27.7334	-0.78551	0.422958	13.3997	0.00123111	0.0487153	D14
Dividing neural progenitor cells, S	ENSG00000286757	146.591	1.27712	0.33149	19.6305	5.4612e-05	0.00652456	D14
Dividing neural progenitor cells, S	ENSG00000286980	15.3447	4.33111	0.764279	61.9259	3.57236e-14	4.43866e-10	D14
Dividing neural progenitor cells, S	ENSG00000287042	115.767	-0.27736	0.234189	14.0625	0.000883841	0.040374	D14
Dividing neural progenitor cells, S	ENSG00000287352	109.263	-1.17279	0.322194	22.2017	1.50991e-05	0.00284252	D14
Dividing neural progenitor cells, S	ENSG00000287383	105.448	-1.34828	0.322001	18.1616	0.00011383	0.0105548	D14
Dividing neural progenitor cells, S	ENSG00000287683	241.8	-1.58706	0.329263	22.433	1.34505e-05	0.00261129	D14
Dividing neural progenitor cells, S	ENSG00000287862	164.226	-1.42588	0.349277	15.9352	0.000346507	0.0205998	D14
Dividing neural progenitor cells, S	ENSG00000289084	117.825	-1.2682	0.305998	16.7519	0.000230337	0.0166391	D14
Dividing neural progenitor cells, S	ETF1	197.415	-0.0163572	0.247481	13.6098	0.00110831	0.0457886	D14
Dividing neural progenitor cells, S	ETV5	557.962	-0.634655	0.373906	19.1226	7.04009e-05	0.00760636	D14
Dividing neural progenitor cells, S	EXOC2	221.214	0.17284	0.219399	13.4327	0.00121096	0.0480707	D14
Dividing neural progenitor cells, S	EZR	403.416	0.599716	0.279526	36.5639	1.14879e-08	1.78422e-05	D14
Dividing neural progenitor cells, S	FADS2	398.837	0.723193	0.208629	19.753	5.13687e-05	0.00631936	D14
Dividing neural progenitor cells, S	FAM117A	188.485	-0.242621	0.365308	15.6984	0.00039006	0.0221449	D14
Dividing neural progenitor cells, S	FAM3C	183.212	-0.206744	0.26125	16.595	0.000249144	0.0171085	D14
Dividing neural progenitor cells, S	FAM86B1	19.3316	0.639211	0.481254	16.4478	0.000268171	0.0177235	D14
Dividing neural progenitor cells, S	FBLIM1	92.9311	-0.0189445	0.355112	20.433	3.65612e-05	0.00499202	D14
Dividing neural progenitor cells, S	FDFT1	324.316	0.208221	0.264596	28.4903	6.50738e-07	0.000323417	D14
Dividing neural progenitor cells, S	FDPS	90.0167	-0.00815401	0.260285	22.1637	1.53888e-05	0.00285381	D14
Dividing neural progenitor cells, S	FGFR2	1181.96	0.55032	0.180943	13.899	0.000959133	0.0424101	D14
Dividing neural progenitor cells, S	FREM1	34.93	1.77146	0.492316	15.0661	0.000535091	0.0282915	D14
Dividing neural progenitor cells, S	FRG1-DT	221.084	-0.403597	0.188665	20.049	4.43003e-05	0.00570865	D14
Dividing neural progenitor cells, S	FYCO1	69.688	-0.489786	0.31096	25.2669	3.26115e-06	0.00112555	D14
Dividing neural progenitor cells, S	FZD6	103.652	0.715845	0.277436	29.0811	4.84313e-07	0.000264249	D14
Dividing neural progenitor cells, S	GALNT12	33.5652	0.68766	0.378621	21.3202	2.34625e-05	0.00359903	D14
Dividing neural progenitor cells, S	GALNT7-DT	19.0585	-0.403112	0.445184	14.6082	0.000672761	0.0337059	D14
Dividing neural progenitor cells, S	GBX2-AS1	23.7155	1.66615	0.543794	31.2731	1.61861e-07	0.000143652	D14
Dividing neural progenitor cells, S	GLIS3	348.96	0.963064	0.338127	15.3347	0.00046786	0.025385	D14
Dividing neural progenitor cells, S	GNL1	104.069	0.167316	0.255399	22.9959	1.01508e-05	0.00212402	D14
Dividing neural progenitor cells, S	GPC4	246.623	0.975649	0.405475	16.1913	0.000304858	0.0192277	D14
Dividing neural progenitor cells, S	GRIA4	33.0597	1.70025	0.443555	29.7271	3.50628e-07	0.000229041	D14
Dividing neural progenitor cells, S	GSTO2	60.4259	-0.697969	0.330368	16.9148	0.000212321	0.0160859	D14
Dividing neural progenitor cells, S	GUSBP9	23.587	1.8564	0.437342	26.585	1.68714e-06	0.000676216	D14
Dividing neural progenitor cells, S	GVQW3	77.1708	-0.466507	0.260807	19.255	6.58906e-05	0.00743789	D14
Dividing neural progenitor cells, S	HCG17	21.2028	-0.721902	0.426479	21.5707	2.07009e-05	0.00342945	D14
Dividing neural progenitor cells, S	HIVEP1	742.798	0.146115	0.179183	21.9946	1.67465e-05	0.0029725	D14
Dividing neural progenitor cells, S	HIVEP3	293.292	0.528046	0.272526	26.6961	1.59596e-06	0.000660994	D14
Dividing neural progenitor cells, S	HMMR	70.0132	-0.207645	0.285378	13.9586	0.000930961	0.0413114	D14
Dividing neural progenitor cells, S	HNRNPC	1474.2	-0.0519475	0.178589	16.2271	0.000299459	0.0190999	D14
Dividing neural progenitor cells, S	HOMER1	521.779	0.0339615	0.250882	31.961	1.14751e-07	0.000118815	D14
Dividing neural progenitor cells, S	HPCAL1	131.944	0.281588	0.286181	16.6898	0.000237609	0.0168164	D14
Dividing neural progenitor cells, S	HPSE2	1264.35	-4.14115	0.773076	19.1977	6.78051e-05	0.00745556	D14
Dividing neural progenitor cells, S	HS2ST1	732.861	-0.135453	0.148558	17.2197	0.000182299	0.0147082	D14
Dividing neural progenitor cells, S	HS3ST3B1	143.302	-0.163669	0.256531	18.5857	9.20782e-05	0.00921553	D14
Dividing neural progenitor cells, S	HSD17B7	40.1771	-0.583059	0.342026	17.2282	0.000181532	0.0147082	D14
Dividing neural progenitor cells, S	IGSF1	361.398	-0.934678	0.238731	17.4663	0.000161158	0.0133492	D14
Dividing neural progenitor cells, S	IL34	18.0033	-0.220162	0.570292	16.4726	0.000264857	0.0175981	D14
Dividing neural progenitor cells, S	INCENP	182.107	0.142831	0.273754	15.673	0.000395052	0.022295	D14
Dividing neural progenitor cells, S	INSIG1	106.347	0.215495	0.250875	21.9121	1.74521e-05	0.00305412	D14
Dividing neural progenitor cells, S	INTS6	636.468	-0.152523	0.159537	46.8678	6.64938e-11	2.75395e-07	D14
Dividing neural progenitor cells, S	INTS6L	241.197	0.225186	0.231598	15.5855	0.000412711	0.0227679	D14
Dividing neural progenitor cells, S	IRF2	72.5623	-0.283318	0.298611	14.6209	0.000668518	0.0337059	D14
Dividing neural progenitor cells, S	ITGA5	21.4175	1.12181	0.432821	14.1194	0.000859034	0.0398117	D14
Dividing neural progenitor cells, S	ITGB8	367.543	0.14234	0.209518	15.9542	0.00034324	0.0205998	D14
Dividing neural progenitor cells, S	KCNB2	174.175	0.128543	0.277695	15.8471	0.000362111	0.0211232	D14
Dividing neural progenitor cells, S	KCNK10	219.767	0.531765	0.241605	21.5738	2.06688e-05	0.00342945	D14
Dividing neural progenitor cells, S	KCNN3	46.5491	0.717535	0.319523	16.7641	0.000228936	0.0166391	D14
Dividing neural progenitor cells, S	KIAA0232	807.646	-0.00982813	0.180858	14.9471	0.000567905	0.0297731	D14
Dividing neural progenitor cells, S	KIF18B	218.218	0.315235	0.248666	16.0638	0.000324931	0.0199865	D14
Dividing neural progenitor cells, S	KLF10	29.909	-0.130976	0.413259	20.0901	4.34008e-05	0.00567637	D14
Dividing neural progenitor cells, S	KLHL18	136.225	0.105287	0.232556	17.0155	0.000201899	0.0155813	D14
Dividing neural progenitor cells, S	KLHL24	64.6946	0.205438	0.291957	13.532	0.00115228	0.0464483	D14
Dividing neural progenitor cells, S	KLRG1	48.0504	-0.358564	0.364414	22.7229	1.16357e-05	0.00229482	D14
Dividing neural progenitor cells, S	LACTB2-AS1	19.5423	-1.43694	0.416732	18.6147	9.07544e-05	0.00916767	D14
Dividing neural progenitor cells, S	LAMC1	214.353	0.307554	0.191389	13.9793	0.000921386	0.0413114	D14
Dividing neural progenitor cells, S	LARS1	515.333	0.0765847	0.204052	13.5664	0.00113264	0.0462929	D14
Dividing neural progenitor cells, S	LATS2	367.393	-0.0764692	0.315057	16.1731	0.000307644	0.0193054	D14
Dividing neural progenitor cells, S	LETM2	56.1554	0.282679	0.372497	17.1941	0.000184653	0.0148021	D14
Dividing neural progenitor cells, S	LHFPL3	68.6006	0.0183508	0.337792	16.8937	0.000214576	0.0161583	D14
Dividing neural progenitor cells, S	LHX5-AS1	161.199	1.18579	0.379996	19.542	5.70845e-05	0.00669127	D14
Dividing neural progenitor cells, S	LIMK2	215.599	-1.14914	0.30115	14.8064	0.000609312	0.0311953	D14
Dividing neural progenitor cells, S	LIN28B	1162.75	0.0256257	0.156147	24.3318	5.20507e-06	0.00150402	D14
Dividing neural progenitor cells, S	LIN52	406.047	0.0462666	0.176568	18.9883	7.52903e-05	0.0080645	D14
Dividing neural progenitor cells, S	LINC00511	263.729	-1.58087	0.362312	18.4712	9.75069e-05	0.00947333	D14
Dividing neural progenitor cells, S	LINC00923	83.109	-1.34945	0.353366	21.4435	2.206e-05	0.00351405	D14
Dividing neural progenitor cells, S	LINC01107	29.4567	0.161848	0.404294	17.9999	0.000123414	0.0111928	D14
Dividing neural progenitor cells, S	LINC01266	215.465	-1.07071	0.30691	27.5198	1.05718e-06	0.000486498	D14
Dividing neural progenitor cells, S	LINC02306	62.1479	2.61921	0.796282	14.0384	0.000894538	0.0405644	D14
Dividing neural progenitor cells, S	LINC02608	44.6283	-1.26493	0.409095	17.9665	0.000125496	0.0112941	D14
Dividing neural progenitor cells, S	LINC02609	44.401	1.78667	0.492548	29.9872	3.07867e-07	0.000212514	D14
Dividing neural progenitor cells, S	LMCD1	15.8614	0.00868219	0.749943	19.4136	6.08689e-05	0.00700274	D14
Dividing neural progenitor cells, S	LMX1A	38.1913	3.28302	0.61358	44.587	2.07994e-10	6.46081e-07	D14
Dividing neural progenitor cells, S	LRRC20	64.4574	-0.298405	0.372362	16.7298	0.000232902	0.0167272	D14
Dividing neural progenitor cells, S	LRRC3B	60.8342	1.46206	0.473214	18.0202	0.000122168	0.0111613	D14
Dividing neural progenitor cells, S	LRRTM4	1902.57	-0.901291	0.195076	22.8971	1.06649e-05	0.00213728	D14
Dividing neural progenitor cells, S	LTBP2	34.9927	-1.39569	0.39371	14.7098	0.000639437	0.0324286	D14
Dividing neural progenitor cells, S	LYN	63.2059	-1.77038	0.474947	15.1309	0.000518045	0.0277444	D14
Dividing neural progenitor cells, S	MAP2K6	275.131	0.153405	0.304178	14.0282	0.000899125	0.0406241	D14
Dividing neural progenitor cells, S	MDGA1	71.1715	1.14985	0.374744	17.7253	0.000141576	0.0122159	D14
Dividing neural progenitor cells, S	MECOM	2316.03	1.0232	0.282283	19.8786	4.82403e-05	0.00611618	D14
Dividing neural progenitor cells, S	MELK	291.031	-0.333727	0.199403	28.7355	5.75667e-07	0.000298028	D14
Dividing neural progenitor cells, S	MERTK	228.187	-0.387933	0.234273	25.2868	3.22873e-06	0.00112555	D14
Dividing neural progenitor cells, S	METRNL	17.9218	-0.531243	0.581025	13.3806	0.00124292	0.048871	D14
Dividing neural progenitor cells, S	METTL25	116.539	0.211684	0.236235	14.4847	0.000715644	0.035001	D14
Dividing neural progenitor cells, S	MICAL1	72.2159	1.18267	0.382269	17.9244	0.000128166	0.0112941	D14
Dividing neural progenitor cells, S	MIDEAS	364.589	0.280774	0.271834	20.6932	3.21015e-05	0.00443179	D14
Dividing neural progenitor cells, S	MLLT6	63.2045	0.843028	0.305903	15.662	0.000397225	0.022295	D14
Dividing neural progenitor cells, S	MMAB	54.8918	0.173071	0.28381	28.3378	7.02307e-07	0.000335622	D14
Dividing neural progenitor cells, S	MSMO1	191.898	-0.0289756	0.256807	20.8738	2.93301e-05	0.00418889	D14
Dividing neural progenitor cells, S	MT-CYB	706.85	1.02379	0.278113	22.0127	1.65961e-05	0.0029725	D14
Dividing neural progenitor cells, S	MT-ND1	377.918	0.767533	0.232367	16.1244	0.000315233	0.0196823	D14
Dividing neural progenitor cells, S	MT-RNR2	37888.1	0.963176	0.353236	13.3666	0.00125162	0.0489035	D14
Dividing neural progenitor cells, S	MTATP6P1	85.234	0.779915	0.350376	18.3208	0.000105123	0.0100473	D14
Dividing neural progenitor cells, S	MTR	261.505	-0.0461715	0.236812	13.3828	0.00124155	0.048871	D14
Dividing neural progenitor cells, S	MYL12B	39.804	-0.335203	0.469853	15.7166	0.000386536	0.0221449	D14
Dividing neural progenitor cells, S	MYO16	60.04	0.907513	0.374843	25.0712	3.59633e-06	0.0011759	D14
Dividing neural progenitor cells, S	NAB2	94.3707	0.255777	0.407925	15.5925	0.000411276	0.0227679	D14
Dividing neural progenitor cells, S	NAE1	138.604	0.0304702	0.258743	17.1763	0.000186297	0.014838	D14
Dividing neural progenitor cells, S	NAV2	1920.39	0.894544	0.304542	17.7101	0.000142658	0.0122243	D14
Dividing neural progenitor cells, S	NDUFAF6	194.097	-0.456206	0.219727	16.5579	0.000253804	0.017327	D14
Dividing neural progenitor cells, S	NECTIN3-AS1	79.6312	0.659216	0.398042	31.0265	1.83095e-07	0.000151664	D14
Dividing neural progenitor cells, S	NEIL3	71.7369	-0.47752	0.273647	18.7461	8.49846e-05	0.00888185	D14
Dividing neural progenitor cells, S	NEURL1B	64.4687	0.237203	0.311377	15.904	0.000351957	0.0207254	D14
Dividing neural progenitor cells, S	NIPSNAP1	84.789	0.321829	0.299687	13.519	0.0011598	0.0464483	D14
Dividing neural progenitor cells, S	NKD1	152.244	1.21868	0.2481	25.2049	3.36373e-06	0.00112958	D14
Dividing neural progenitor cells, S	NPC2	28.9252	-0.994105	0.42122	14.1146	0.000861115	0.0398117	D14
Dividing neural progenitor cells, S	NPTN	373.604	0.191105	0.196962	15.9827	0.000338383	0.0205998	D14
Dividing neural progenitor cells, S	NR4A1	142.645	-0.199857	0.331835	18.7026	8.68511e-05	0.00888185	D14
Dividing neural progenitor cells, S	NR4A3	49.9534	-0.139604	0.381303	23.678	7.21762e-06	0.00175841	D14
Dividing neural progenitor cells, S	NRG1	133.843	0.885338	0.310919	21.0194	2.72706e-05	0.00403378	D14
Dividing neural progenitor cells, S	NT5C2	311.289	0.190297	0.229682	16.1996	0.000303607	0.0192277	D14
Dividing neural progenitor cells, S	NT5M	28.1415	-0.589237	0.507933	14.6102	0.000672093	0.0337059	D14
Dividing neural progenitor cells, S	NUF2	131.693	0.00248239	0.264398	14.295	0.00078684	0.0374578	D14
Dividing neural progenitor cells, S	NUMB	211.264	0.256182	0.21936	16.0762	0.000322918	0.0199865	D14
Dividing neural progenitor cells, S	OSTF1	15.6733	0.138689	0.568807	15.5787	0.000414129	0.0227679	D14
Dividing neural progenitor cells, S	OTX2-AS1	35.0866	1.51029	0.474901	31.7859	1.25248e-07	0.000119708	D14
Dividing neural progenitor cells, S	OXA1L-DT	15.7458	-0.534979	0.5445	16.0065	0.000334374	0.020466	D14
Dividing neural progenitor cells, S	PALM2AKAP2	574.335	-0.62592	0.292849	15.7636	0.000377545	0.0218935	D14
Dividing neural progenitor cells, S	PARP2	84.3171	0.124834	0.228815	19.8517	4.88953e-05	0.00613661	D14
Dividing neural progenitor cells, S	PARVA	209.152	0.213699	0.260828	13.7419	0.00103747	0.0442973	D14
Dividing neural progenitor cells, S	PCSK9	24.6128	0.826403	0.467695	19.7087	5.25184e-05	0.00639747	D14
Dividing neural progenitor cells, S	PDGFD	76.2228	1.60588	0.441133	14.9591	0.000564525	0.0297213	D14
Dividing neural progenitor cells, S	PDIA5	68.1518	-0.160503	0.371379	13.6256	0.00109962	0.0457663	D14
Dividing neural progenitor cells, S	PELI2	617.606	0.642555	0.234127	13.6967	0.00106118	0.0446954	D14
Dividing neural progenitor cells, S	PER2	266.722	0.339235	0.261761	19.1772	6.8504e-05	0.00746634	D14
Dividing neural progenitor cells, S	PFKP	81.5887	-1.36913	0.407164	14.1556	0.000843634	0.0395553	D14
Dividing neural progenitor cells, S	PIM1	24.7231	0.713424	0.467468	16.7139	0.000234759	0.0167637	D14
Dividing neural progenitor cells, S	PKDCC	42.5692	-0.204961	0.369827	14.0387	0.000894404	0.0405644	D14
Dividing neural progenitor cells, S	PKNOX2	989.511	0.771049	0.244897	13.742	0.00103744	0.0442973	D14
Dividing neural progenitor cells, S	PLEKHA6	109.794	1.24628	0.390964	18.9661	7.61317e-05	0.00808492	D14
Dividing neural progenitor cells, S	PLPP1	376.615	0.409751	0.170572	24.8563	4.00436e-06	0.00124385	D14
Dividing neural progenitor cells, S	PLS1	44.6998	-0.768286	0.308513	14.1928	0.000828073	0.0391209	D14
Dividing neural progenitor cells, S	PPM1E	463.987	0.665574	0.20366	22.9421	1.04278e-05	0.00212402	D14
Dividing neural progenitor cells, S	PPP1R16B	59.735	0.996963	0.472623	38.5326	4.29301e-09	7.6201e-06	D14
Dividing neural progenitor cells, S	PPP1R3F	49.5082	-0.196403	0.297708	14.5611	0.000688791	0.0342051	D14
Dividing neural progenitor cells, S	PPP4R2	503.75	-0.448171	0.193018	16.3331	0.000283998	0.0184789	D14
Dividing neural progenitor cells, S	PRIMPOL	84.7521	-0.127348	0.281739	13.9711	0.000925151	0.0413114	D14
Dividing neural progenitor cells, S	PRMT3	107.928	-0.398716	0.234745	23.0561	9.84983e-06	0.00212402	D14
Dividing neural progenitor cells, S	PTK7	248.36	0.0881667	0.204147	13.5581	0.00113735	0.0463329	D14
Dividing neural progenitor cells, S	PTPN14	342.686	0.343907	0.213725	35.5158	1.94023e-08	2.67859e-05	D14
Dividing neural progenitor cells, S	PTPRM	730.266	1.16965	0.281792	18.2491	0.000108958	0.0103344	D14
Dividing neural progenitor cells, S	RARB	286.238	1.01877	0.290981	16.5098	0.000259977	0.0173852	D14
Dividing neural progenitor cells, S	RASSF8	514.671	-0.498636	0.212179	24.1303	5.75676e-06	0.00158951	D14
Dividing neural progenitor cells, S	RBMS1	306.514	0.416866	0.281588	23.2583	8.90279e-06	0.00201864	D14
Dividing neural progenitor cells, S	RCOR1	838.651	-0.0844176	0.226289	19.4969	5.83838e-05	0.00677962	D14
Dividing neural progenitor cells, S	RELB	42.9316	-0.457677	0.46286	27.013	1.36207e-06	0.000583575	D14
Dividing neural progenitor cells, S	RFTN1	77.6142	-0.390232	0.279711	17.0729	0.000196182	0.0154276	D14
Dividing neural progenitor cells, S	RNF165	352.187	0.162557	0.276999	13.8148	0.00100033	0.0433857	D14
Dividing neural progenitor cells, S	RRAS2	318.091	0.0871368	0.203387	15.9443	0.000344941	0.0205998	D14
Dividing neural progenitor cells, S	RSPO1	184.504	0.670815	0.327391	19.222	6.69887e-05	0.00743789	D14
Dividing neural progenitor cells, S	RSPO2	102.579	2.96903	0.697726	24.4087	5.00855e-06	0.0014817	D14
Dividing neural progenitor cells, S	RTN4	667.466	-0.36199	0.192503	23.2509	8.93562e-06	0.00201864	D14
Dividing neural progenitor cells, S	SALL3	19.2949	2.88259	0.716887	34.5156	3.19918e-08	3.97498e-05	D14
Dividing neural progenitor cells, S	SDC2	587.563	0.271125	0.26139	22.2853	1.44814e-05	0.00276818	D14
Dividing neural progenitor cells, S	SGMS2	14.8996	-0.0375651	0.797729	17.7508	0.000139784	0.0121456	D14
Dividing neural progenitor cells, S	SH3RF1	436.523	-0.0626011	0.194931	20.7257	3.1584e-05	0.00440934	D14
Dividing neural progenitor cells, S	SH3RF3	62.6337	1.3772	0.425716	19.2203	6.70458e-05	0.00743789	D14
Dividing neural progenitor cells, S	SHOC2	325.545	-0.273791	0.204358	13.579	0.00112552	0.0461539	D14
Dividing neural progenitor cells, S	SIK2	608.669	-0.195662	0.205368	27.2685	1.19871e-06	0.000531927	D14
Dividing neural progenitor cells, S	SKIL	76.7876	1.0162	0.363789	17.6643	0.000145961	0.0124217	D14
Dividing neural progenitor cells, S	SLC22A23	220.916	0.997686	0.306229	13.6027	0.00111225	0.0457886	D14
Dividing neural progenitor cells, S	SLIT1	36.6698	1.10497	0.370738	16.754	0.000230104	0.0166391	D14
Dividing neural progenitor cells, S	SLIT3	286.589	1.39282	0.386054	17.1316	0.00019051	0.015077	D14
Dividing neural progenitor cells, S	SMAD9	35.9688	-0.366579	0.372279	20.0371	4.45665e-05	0.00570865	D14
Dividing neural progenitor cells, S	SNAP91	68.1117	0.334719	0.299873	18.7151	8.63133e-05	0.00888185	D14
Dividing neural progenitor cells, S	SNHG5	109.75	-0.974498	0.267899	16.9346	0.00021023	0.0160252	D14
Dividing neural progenitor cells, S	SNTB2	195.993	-0.0733241	0.231948	15.0721	0.000533512	0.0282915	D14
Dividing neural progenitor cells, S	SORCS2	1997.35	0.896938	0.301631	24.1641	5.66031e-06	0.00158951	D14
Dividing neural progenitor cells, S	SOX21-AS1	88.6967	-0.756884	0.36895	16.2706	0.000293006	0.0188632	D14
Dividing neural progenitor cells, S	SP8	78.4144	-0.588212	0.382507	14.8739	0.000589085	0.030625	D14
Dividing neural progenitor cells, S	SPATA2L	18.8522	0.00859531	0.484029	13.791	0.00101233	0.0436741	D14
Dividing neural progenitor cells, S	SPRED1	627.264	-0.19948	0.181397	29.0612	4.89153e-07	0.000264249	D14
Dividing neural progenitor cells, S	SPRED2	604.088	-0.364896	0.245361	23.0038	1.01109e-05	0.00212402	D14
Dividing neural progenitor cells, S	SPRY2	36.0798	0.154486	0.43968	20.8532	2.96338e-05	0.00418889	D14
Dividing neural progenitor cells, S	SRP54-AS1	149.939	-0.603536	0.280728	21.2777	2.39667e-05	0.00363153	D14
Dividing neural progenitor cells, S	ST8SIA1	318.164	-0.382634	0.205258	14.2702	0.000796634	0.0377793	D14
Dividing neural progenitor cells, S	STAU1	297.214	-0.0690385	0.22619	14.8038	0.000610098	0.0311953	D14
Dividing neural progenitor cells, S	SULF1	693.313	1.27369	0.292347	30.2374	2.71657e-07	0.000198549	D14
Dividing neural progenitor cells, S	SV2C	70.5729	0.887313	0.356449	20.2602	3.98624e-05	0.0053257	D14
Dividing neural progenitor cells, S	SYN2	93.7148	0.235985	0.284348	14.0639	0.000883219	0.040374	D14
Dividing neural progenitor cells, S	SYNGAP1	239.685	0.81217	0.28405	13.5078	0.00116635	0.0464483	D14
Dividing neural progenitor cells, S	TAB1	75.3581	-0.17597	0.30112	16.5445	0.000255505	0.0173478	D14
Dividing neural progenitor cells, S	TANC1	203.731	0.972828	0.314435	13.8112	0.00100215	0.0433857	D14
Dividing neural progenitor cells, S	TBC1D9	1030.26	0.173676	0.225803	18.1425	0.000114921	0.010577	D14
Dividing neural progenitor cells, S	TENM2	1329	1.34267	0.320723	23.8483	6.62835e-06	0.0016986	D14
Dividing neural progenitor cells, S	TENM3	2432.42	0.795069	0.206312	29.6267	3.68677e-07	0.000229041	D14
Dividing neural progenitor cells, S	TENM3-AS1	60.852	0.883716	0.300165	32.2511	9.92571e-08	0.000112115	D14
Dividing neural progenitor cells, S	TERT	33.094	-0.949184	0.481057	13.5136	0.00116294	0.0464483	D14
Dividing neural progenitor cells, S	TEX41	30.0408	-2.2045	0.467477	26.26	1.98483e-06	0.000747319	D14
Dividing neural progenitor cells, S	THAP2	17.4855	-1.52054	0.462702	14.4531	0.000727042	0.0351498	D14
Dividing neural progenitor cells, S	THBS1	65.2365	0.876904	0.364428	42.115	7.15876e-10	1.77895e-06	D14
Dividing neural progenitor cells, S	TIMMDC1	61.2159	-0.854569	0.289218	17.8505	0.00013299	0.0116366	D14
Dividing neural progenitor cells, S	TLE1	650.477	0.117971	0.251892	19.5516	5.68095e-05	0.00669127	D14
Dividing neural progenitor cells, S	TLE4	2105.36	0.0828678	0.211247	13.6593	0.00108126	0.0453723	D14
Dividing neural progenitor cells, S	TMCC1-DT	34.7476	-0.625062	0.419221	17.9323	0.00012766	0.0112941	D14
Dividing neural progenitor cells, S	TMEM135	652.597	0.909381	0.270156	15.5861	0.000412591	0.0227679	D14
Dividing neural progenitor cells, S	TMEM255A	13.0814	1.75789	0.551162	21.2218	2.46463e-05	0.00368952	D14
Dividing neural progenitor cells, S	TMEM45A	36.3516	0.0404542	0.390867	13.8645	0.000975822	0.0428431	D14
Dividing neural progenitor cells, S	TP53TG1	40.4278	-1.29121	0.439832	23.7563	6.94025e-06	0.00172465	D14
Dividing neural progenitor cells, S	TPD52	59.6968	-1.14899	0.339078	14.4599	0.000724546	0.0351498	D14
Dividing neural progenitor cells, S	TRABD2B	102.371	1.29962	0.439922	14.5227	0.000702145	0.0344828	D14
Dividing neural progenitor cells, S	TRPC4	57.7639	1.50495	0.339412	26.3047	1.94091e-06	0.000747319	D14
Dividing neural progenitor cells, S	TSC22D2	426.645	-0.293796	0.205698	19.7624	5.11258e-05	0.00631936	D14
Dividing neural progenitor cells, S	TTC13	108.691	0.496045	0.267988	17.0534	0.000198109	0.0154812	D14
Dividing neural progenitor cells, S	TUBB6	50.2905	0.316562	0.406403	16.8204	0.000222591	0.0164624	D14
Dividing neural progenitor cells, S	UBE2D2	401.939	-0.122523	0.192364	13.8143	0.0010006	0.0433857	D14
Dividing neural progenitor cells, S	UBL3	239.523	-0.185355	0.217496	23.8272	6.69871e-06	0.0016986	D14
Dividing neural progenitor cells, S	VAT1L	519.7	0.921691	0.2579	21.3531	2.30803e-05	0.00359089	D14
Dividing neural progenitor cells, S	VPS13B-DT	53.1484	-0.474891	0.339472	13.6015	0.00111293	0.0457886	D14
Dividing neural progenitor cells, S	WARS2-AS1	315.42	-0.454809	0.187288	16.5166	0.000259105	0.0173852	D14
Dividing neural progenitor cells, S	WDR44	151.274	0.883294	0.258004	16.61	0.000247273	0.0171085	D14
Dividing neural progenitor cells, S	WEE1	250.499	0.344453	0.223329	15.8715	0.000357723	0.0209656	D14
Dividing neural progenitor cells, S	YBEY	44.6104	-0.260182	0.362806	13.8311	0.000992235	0.0433857	D14
Dividing neural progenitor cells, S	ZBTB46	76.5902	0.303883	0.285789	13.6225	0.00110134	0.0457663	D14
Dividing neural progenitor cells, S	ZDHHC14	136.91	0.369453	0.377346	20.3495	3.812e-05	0.00514827	D14
Dividing neural progenitor cells, S	ZHX2	165.061	0.936152	0.264776	16.6838	0.000238314	0.0168164	D14
Dividing neural progenitor cells, S	ZIC3	13.0083	2.20032	0.681066	21.527	2.11577e-05	0.00342954	D14
Dividing neural progenitor cells, S	ZIC4	13.5479	1.27091	0.504935	16.5943	0.000249227	0.0171085	D14
Dividing neural progenitor cells, S	ZNF423	1797.79	0.55237	0.198025	14.4772	0.00071833	0.035001	D14
Dividing neural progenitor cells, S	ZSWIM6	2257.23	-0.0126619	0.174388	29.3044	4.33146e-07	0.000256278	D14
Dividing neural progenitor cells, G2	ACVR2A	165.892	-0.680554	0.229607	14.7193	0.000636416	0.0339009	D14
Dividing neural progenitor cells, G2	ADAMTS18	204.034	2.74175	0.739616	26.5928	1.6805e-06	0.000606279	D14
Dividing neural progenitor cells, G2	ADIPOR2	227.807	0.0100203	0.253347	16.246	0.000296642	0.0214041	D14
Dividing neural progenitor cells, G2	AGMO	17.6415	-1.64001	0.582261	13.9107	0.000953539	0.0427584	D14
Dividing neural progenitor cells, G2	AKAP12	167.032	0.324936	0.303471	14.0217	0.000902049	0.0418688	D14
Dividing neural progenitor cells, G2	AKAP6	97.4962	-1.66106	0.305683	28.1128	7.8593e-07	0.000366937	D14
Dividing neural progenitor cells, G2	APOLD1	428.706	-0.811688	0.280616	32.7684	7.66354e-08	8.68936e-05	D14
Dividing neural progenitor cells, G2	ARRDC3-AS1	128.098	-0.869752	0.276873	15.2826	0.000480208	0.0284433	D14
Dividing neural progenitor cells, G2	ATP8A1	150.635	-1.19852	0.245721	22.7092	1.17154e-05	0.00258291	D14
Dividing neural progenitor cells, G2	AURKA	92.7879	-0.713041	0.299872	19.8572	4.87588e-05	0.00730186	D14
Dividing neural progenitor cells, G2	BAHCC1	109.681	0.992934	0.298461	14.1456	0.000847852	0.0405386	D14
Dividing neural progenitor cells, G2	BORA	60.8132	-0.538389	0.364625	22.3053	1.43373e-05	0.00307554	D14
Dividing neural progenitor cells, G2	BUB1	228.288	-0.279495	0.213831	17.2261	0.000181723	0.0156775	D14
Dividing neural progenitor cells, G2	BUB1B	376.264	0.0994801	0.231629	18.7331	8.55375e-05	0.00994945	D14
Dividing neural progenitor cells, G2	C11orf80	118.713	-0.433751	0.237642	17.2976	0.000175335	0.0156363	D14
Dividing neural progenitor cells, G2	C21orf58	95.3669	0.0107436	0.2778	24.65	4.43939e-06	0.00130502	D14
Dividing neural progenitor cells, G2	CA8	56.6513	-0.679997	0.348517	24.1309	5.7549e-06	0.00159556	D14
Dividing neural progenitor cells, G2	CACHD1	881.159	0.816124	0.219616	15.3087	0.000473981	0.0282856	D14
Dividing neural progenitor cells, G2	CARD8	126.567	-0.0402491	0.217957	19.3091	6.41344e-05	0.00862771	D14
Dividing neural progenitor cells, G2	CCDC77	65.8153	-0.166471	0.319171	15.4126	0.000449988	0.0274735	D14
Dividing neural progenitor cells, G2	CCN1	67.7927	0.728781	0.374592	19.3184	6.38366e-05	0.00862771	D14
Dividing neural progenitor cells, G2	CCNB1	108.527	0.0882009	0.250472	14.2995	0.000785053	0.0402845	D14
Dividing neural progenitor cells, G2	CDC25C	164.28	-0.102075	0.270742	28.5252	6.39496e-07	0.000338379	D14
Dividing neural progenitor cells, G2	CDCA8	69.5488	0.114742	0.324561	17.165	0.000187353	0.0157517	D14
Dividing neural progenitor cells, G2	CDH11	342.261	-0.881148	0.33414	16.9749	0.00020604	0.0168592	D14
Dividing neural progenitor cells, G2	CDH18	70.0467	2.96541	0.811921	18.5981	9.15094e-05	0.00994945	D14
Dividing neural progenitor cells, G2	CDH20	277.228	-0.873768	0.228287	14.6125	0.000671334	0.0351971	D14
Dividing neural progenitor cells, G2	CDH6	26.2657	1.62248	0.506198	16.4359	0.000269774	0.0200112	D14
Dividing neural progenitor cells, G2	CENPI	209.868	-0.316809	0.212777	20.8633	2.94843e-05	0.00508732	D14
Dividing neural progenitor cells, G2	CEP55	55.3663	0.50598	0.3395	17.5919	0.000151344	0.014132	D14
Dividing neural progenitor cells, G2	CEP57L1	75.1948	-0.411547	0.283547	13.5539	0.00113977	0.0494336	D14
Dividing neural progenitor cells, G2	CEP97	79.5471	-0.482235	0.313132	14.7386	0.000630306	0.0339009	D14
Dividing neural progenitor cells, G2	CIT	523.906	0.145539	0.201296	15.4849	0.000434001	0.0272057	D14
Dividing neural progenitor cells, G2	COL23A1	19.4521	0.422067	0.645863	14.9676	0.000562124	0.0314196	D14
Dividing neural progenitor cells, G2	CORIN	31.2268	3.37188	0.645677	43.5177	3.55024e-10	2.81782e-06	D14
Dividing neural progenitor cells, G2	CPLX2	61.2941	0.240705	0.341518	14.2522	0.000803831	0.0402845	D14
Dividing neural progenitor cells, G2	CROCC	247.254	0.391338	0.269981	18.8309	8.14547e-05	0.00979555	D14
Dividing neural progenitor cells, G2	DCC	145.863	2.73863	0.623637	29.1651	4.64375e-07	0.000310695	D14
Dividing neural progenitor cells, G2	DLG2	946.991	-1.32894	0.298468	18.1952	0.000111932	0.0116896	D14
Dividing neural progenitor cells, G2	DNAI4	30.7778	-0.748437	0.399421	15.4789	0.000435318	0.0272057	D14
Dividing neural progenitor cells, G2	DNAJC13	186.85	-0.0923568	0.216306	14.2085	0.000821604	0.0405173	D14
Dividing neural progenitor cells, G2	DTX4	218.072	-0.244598	0.224593	13.9249	0.000946776	0.0427053	D14
Dividing neural progenitor cells, G2	DUSP4	26.3992	1.17347	0.489173	17.0776	0.000195721	0.0161817	D14
Dividing neural progenitor cells, G2	DZIP3	199.503	-0.473189	0.216441	25.496	2.90813e-06	0.00100356	D14
Dividing neural progenitor cells, G2	E2F3	300.844	-0.30072	0.20395	15.4233	0.000447571	0.0274735	D14
Dividing neural progenitor cells, G2	ECT2	427.253	-0.187257	0.211392	17.9791	0.000124705	0.0123723	D14
Dividing neural progenitor cells, G2	EGR3	70.4331	0.180002	0.39003	16.6644	0.000240637	0.0186131	D14
Dividing neural progenitor cells, G2	ELL2	60.2936	0.29078	0.464669	30.7657	2.08596e-07	0.000183959	D14
Dividing neural progenitor cells, G2	ENSG00000225689	204.607	0.511152	0.318011	14.6044	0.000674053	0.0351971	D14
Dividing neural progenitor cells, G2	ENSG00000227681	61.6258	2.45222	0.846609	15.1187	0.000521209	0.0297614	D14
Dividing neural progenitor cells, G2	ENSG00000228999	48.6491	1.84089	0.456936	28.2299	7.41223e-07	0.000366937	D14
Dividing neural progenitor cells, G2	ENSG00000233184	67.2887	-0.727814	0.304292	19.1376	6.98747e-05	0.00911602	D14
Dividing neural progenitor cells, G2	ENSG00000249413	97.4255	-1.70678	0.426342	15.3257	0.000469978	0.0282592	D14
Dividing neural progenitor cells, G2	ENSG00000250546	21.4665	-2.70197	0.611156	19.1323	7.00614e-05	0.00911602	D14
Dividing neural progenitor cells, G2	ENSG00000257060	356.786	0.495428	0.205778	15.0254	0.000546099	0.0307779	D14
Dividing neural progenitor cells, G2	ENSG00000258932	221.547	-1.19057	0.279423	19.9047	4.76159e-05	0.00730186	D14
Dividing neural progenitor cells, G2	ENSG00000259132	40.9742	-0.488436	0.432061	13.6245	0.00110022	0.0485137	D14
Dividing neural progenitor cells, G2	ENSG00000286329	27.5761	-2.02572	0.544743	13.9865	0.000918074	0.0423649	D14
Dividing neural progenitor cells, G2	ENSG00000286385	21.8301	-2.45767	0.608649	18.973	7.58701e-05	0.00955843	D14
Dividing neural progenitor cells, G2	ENSG00000286416	20.1289	-1.34975	0.477392	21.9014	1.75462e-05	0.00357087	D14
Dividing neural progenitor cells, G2	ENSG00000286757	53.3531	1.58138	0.41927	16.003	0.000334965	0.0231184	D14
Dividing neural progenitor cells, G2	ENSG00000287352	40.9366	-1.71562	0.418675	21.0938	2.62751e-05	0.00474325	D14
Dividing neural progenitor cells, G2	ENSG00000287683	74.2899	-1.74347	0.410762	17.185	0.000185487	0.0157517	D14
Dividing neural progenitor cells, G2	ENSG00000287862	48.2982	-1.3577	0.408563	15.9341	0.0003467	0.0234435	D14
Dividing neural progenitor cells, G2	EPS8	76.2952	-0.0979443	0.272232	17.8191	0.00013509	0.0129182	D14
Dividing neural progenitor cells, G2	ETV5	271.778	-0.338788	0.361008	15.1698	0.000508058	0.029434	D14
Dividing neural progenitor cells, G2	EZR	170.9	0.506559	0.338404	13.5649	0.0011335	0.0494318	D14
Dividing neural progenitor cells, G2	FAM117A	78.9328	-0.465067	0.381268	16.105	0.000318301	0.0223571	D14
Dividing neural progenitor cells, G2	FAM185A	43.805	-0.573527	0.360684	13.6855	0.00106718	0.0473198	D14
Dividing neural progenitor cells, G2	FAM3C	78.6874	-0.0752492	0.289644	14.0433	0.000892355	0.0417224	D14
Dividing neural progenitor cells, G2	FAT4	184.614	-0.754611	0.251752	19.8626	4.8629e-05	0.00730186	D14
Dividing neural progenitor cells, G2	FBLIM1	31.3427	0.609712	0.523972	16.8233	0.000222261	0.0174662	D14
Dividing neural progenitor cells, G2	FDFT1	140.819	0.0685274	0.298943	23.0124	1.00677e-05	0.0022868	D14
Dividing neural progenitor cells, G2	FGFR1	393.439	0.458216	0.193823	16.1115	0.000317274	0.0223571	D14
Dividing neural progenitor cells, G2	FGFR2	492.125	0.607557	0.197397	15.4498	0.000441695	0.0273885	D14
Dividing neural progenitor cells, G2	GATAD2A	185.533	0.153129	0.235841	18.0515	0.000120275	0.0122002	D14
Dividing neural progenitor cells, G2	GLIS3	129.446	1.28362	0.396952	20.0685	4.3871e-05	0.00710621	D14
Dividing neural progenitor cells, G2	GNAO1	29.0254	1.71155	0.38708	28.8339	5.48032e-07	0.000310695	D14
Dividing neural progenitor cells, G2	GRIK1	76.0723	0.659762	0.420451	17.9538	0.000126296	0.0123754	D14
Dividing neural progenitor cells, G2	GRIP2	220.271	1.15079	0.285088	17.3356	0.000172039	0.0155168	D14
Dividing neural progenitor cells, G2	GSTA4	21.0849	-0.411163	0.42976	14.271	0.00079632	0.0402845	D14
Dividing neural progenitor cells, G2	HIVEP1	320.558	0.088701	0.240138	16.6479	0.00024264	0.0186131	D14
Dividing neural progenitor cells, G2	HIVEP3	103.191	0.606315	0.375075	26.6063	1.66922e-06	0.000606279	D14
Dividing neural progenitor cells, G2	HJURP	103.317	-0.00546897	0.267023	21.0923	2.62949e-05	0.00474325	D14
Dividing neural progenitor cells, G2	HMMR	80.9506	-0.240673	0.317486	13.8895	0.000963687	0.0429707	D14
Dividing neural progenitor cells, G2	HNRNPC	555.57	0.00214934	0.206783	14.3903	0.00075023	0.0389188	D14
Dividing neural progenitor cells, G2	HOMER1	206.254	0.0134325	0.265225	24.0372	6.03084e-06	0.00159556	D14
Dividing neural progenitor cells, G2	HPCAL1	55.5756	0.403867	0.352006	14.2444	0.000807009	0.0402845	D14
Dividing neural progenitor cells, G2	HPSE2	561.421	-3.8442	0.774058	17.2695	0.000177821	0.0156775	D14
Dividing neural progenitor cells, G2	IL17RD	98.0457	0.9063	0.264203	16.6099	0.000247295	0.0186931	D14
Dividing neural progenitor cells, G2	IL1RAPL2	51.1774	-2.13509	0.427485	24.043	6.01359e-06	0.00159556	D14
Dividing neural progenitor cells, G2	INCENP	182.42	0.219824	0.279558	18.6429	8.94819e-05	0.00994945	D14
Dividing neural progenitor cells, G2	INTS6	286.704	-0.102844	0.218548	27.6576	9.86779e-07	0.000435115	D14
Dividing neural progenitor cells, G2	IQGAP3	168.042	0.144752	0.268437	17.2443	0.000180076	0.0156775	D14
Dividing neural progenitor cells, G2	IRF2	41.2693	-0.520993	0.388275	14.0404	0.000893638	0.0417224	D14
Dividing neural progenitor cells, G2	KCNK10	91.8186	0.603232	0.268525	18.1309	0.000115589	0.0119147	D14
Dividing neural progenitor cells, G2	KIAA0586	192.405	-0.382695	0.25477	24.8203	4.07693e-06	0.00130502	D14
Dividing neural progenitor cells, G2	KIF18A	297.975	-0.131938	0.251508	15.023	0.000546766	0.0307779	D14
Dividing neural progenitor cells, G2	KIF18B	197.272	0.0477378	0.257527	23.3959	8.3109e-06	0.0019989	D14
Dividing neural progenitor cells, G2	KLHL24	33.0315	0.0193807	0.345581	14.2078	0.000821883	0.0405173	D14
Dividing neural progenitor cells, G2	LATS2	152.96	0.00187131	0.305798	17.6443	0.000147434	0.0139308	D14
Dividing neural progenitor cells, G2	LDB2	159.98	-0.645761	0.236539	13.9433	0.000938095	0.0427053	D14
Dividing neural progenitor cells, G2	LHX5-AS1	82.125	1.50736	0.430016	19.6228	5.48229e-05	0.00773518	D14
Dividing neural progenitor cells, G2	LIMA1	37.8833	-0.0328905	0.473783	16.8779	0.000216281	0.0173396	D14
Dividing neural progenitor cells, G2	LINC02609	20.3113	1.9515	0.607036	20.2762	3.95443e-05	0.00654994	D14
Dividing neural progenitor cells, G2	LMX1A	22.677	4.28887	1.21039	18.6193	9.05441e-05	0.00994945	D14
Dividing neural progenitor cells, G2	LRRC3B	29.8511	1.72582	0.481299	24.8007	4.11721e-06	0.00130502	D14
Dividing neural progenitor cells, G2	LRRTM4	808.337	-0.806064	0.219653	14.2926	0.000787786	0.0402845	D14
Dividing neural progenitor cells, G2	MAP2	622.882	0.916949	0.301538	14.9452	0.000568438	0.0315309	D14
Dividing neural progenitor cells, G2	MAP2K6	119.024	-0.0908124	0.283938	15.2177	0.000496053	0.0289498	D14
Dividing neural progenitor cells, G2	MECOM	1093.92	0.95527	0.316516	20.2728	3.96116e-05	0.00654994	D14
Dividing neural progenitor cells, G2	MELK	131.382	-0.171696	0.272857	17.8891	0.000130445	0.0126261	D14
Dividing neural progenitor cells, G2	MIDEAS	160.539	0.214505	0.315329	15.1297	0.000518357	0.0297614	D14
Dividing neural progenitor cells, G2	MLLT3	403.988	-0.547676	0.338788	19.0134	7.4351e-05	0.00951813	D14
Dividing neural progenitor cells, G2	MSI2	1481.99	0.675529	0.200321	16.3218	0.000285599	0.0207964	D14
Dividing neural progenitor cells, G2	MSMO1	100.612	-0.255552	0.315655	17.4876	0.000159446	0.0147154	D14
Dividing neural progenitor cells, G2	MT-CYB	322.338	0.782746	0.25605	16.6376	0.000243891	0.0186131	D14
Dividing neural progenitor cells, G2	MYH9	268.193	0.351507	0.238896	23.0091	1.00842e-05	0.0022868	D14
Dividing neural progenitor cells, G2	NAV2	867.539	0.795651	0.306852	15.9235	0.000348537	0.0234435	D14
Dividing neural progenitor cells, G2	NCAPG	167.699	-0.0491856	0.244944	19.8909	4.79459e-05	0.00730186	D14
Dividing neural progenitor cells, G2	NDC80	155.905	-0.355771	0.274948	23.7458	6.97681e-06	0.00178629	D14
Dividing neural progenitor cells, G2	NECTIN2	160.851	-0.114489	0.256928	19.6014	5.54133e-05	0.00773518	D14
Dividing neural progenitor cells, G2	NEIL3	50.7655	-0.559865	0.391422	15.531	0.000424117	0.0269297	D14
Dividing neural progenitor cells, G2	NIFK-AS1	52.215	-0.424812	0.341241	15.5767	0.000414537	0.0267494	D14
Dividing neural progenitor cells, G2	NRXN3	222.519	0.949526	0.30158	14.1604	0.000841612	0.0405386	D14
Dividing neural progenitor cells, G2	NTRK2	188.371	-1.22729	0.365169	21.6797	1.96021e-05	0.00388955	D14
Dividing neural progenitor cells, G2	NUF2	134.266	-0.12695	0.285365	22.1443	1.55392e-05	0.00324566	D14
Dividing neural progenitor cells, G2	PALM2AKAP2	218.962	-0.403642	0.319644	16.0856	0.000321412	0.0223776	D14
Dividing neural progenitor cells, G2	PDE3A	66.9294	-1.46301	0.425906	13.9245	0.000946975	0.0427053	D14
Dividing neural progenitor cells, G2	PELI2	237.037	0.851489	0.261983	18.3791	0.000102099	0.0109508	D14
Dividing neural progenitor cells, G2	PLXDC2	643.712	0.967007	0.28346	15.3772	0.000458014	0.0277501	D14
Dividing neural progenitor cells, G2	PPFIA2	49.8565	-0.884206	0.327327	16.5896	0.000249816	0.0187055	D14
Dividing neural progenitor cells, G2	PPM1E	265.904	0.257634	0.223316	16.2043	0.000302894	0.0216583	D14
Dividing neural progenitor cells, G2	PPP1R16B	18.4943	1.95755	0.6849	28.9766	5.10291e-07	0.000310695	D14
Dividing neural progenitor cells, G2	PREX1	54.4558	1.24376	0.425074	14.1716	0.00083692	0.0405386	D14
Dividing neural progenitor cells, G2	PSRC1	21.9177	0.23624	0.439079	16.3675	0.000279156	0.0205154	D14
Dividing neural progenitor cells, G2	PTPN14	128.256	0.150555	0.333225	18.0323	0.000121433	0.0122002	D14
Dividing neural progenitor cells, G2	PTPRM	297.289	1.33795	0.333963	18.7552	8.45959e-05	0.00994945	D14
Dividing neural progenitor cells, G2	PWRN4	148.359	-1.93661	0.418718	18.6184	9.05864e-05	0.00994945	D14
Dividing neural progenitor cells, G2	RANGAP1	90.3205	0.0992979	0.352604	14.1506	0.000845756	0.0405386	D14
Dividing neural progenitor cells, G2	RARB	86.4484	1.69297	0.369353	23.6529	7.3087e-06	0.00181279	D14
Dividing neural progenitor cells, G2	RASSF8	230.1	-0.6305	0.231295	28.8394	5.46514e-07	0.000310695	D14
Dividing neural progenitor cells, G2	RBMS1	154.994	0.330005	0.321654	21.2667	2.4099e-05	0.00466522	D14
Dividing neural progenitor cells, G2	RCOR1	358.658	-0.123677	0.21067	14.1208	0.000858421	0.0407981	D14
Dividing neural progenitor cells, G2	RELB	17.9841	-0.256418	0.626754	17.1524	0.000188536	0.0157517	D14
Dividing neural progenitor cells, G2	RGS3	123.698	-0.234504	0.295483	14.9325	0.000572062	0.0315309	D14
Dividing neural progenitor cells, G2	RMST	558.845	1.39635	0.353626	18.233	0.000109841	0.0116241	D14
Dividing neural progenitor cells, G2	RNF165	148.605	-0.198536	0.316037	13.9721	0.000924672	0.0424227	D14
Dividing neural progenitor cells, G2	RSPO1	81.7678	0.867377	0.458121	13.5922	0.0011181	0.0490298	D14
Dividing neural progenitor cells, G2	RSPO2	63.0727	2.84104	0.744668	18.8785	7.95409e-05	0.00975593	D14
Dividing neural progenitor cells, G2	SAMD5	99.048	2.7344	0.77625	18.6724	8.81744e-05	0.00994945	D14
Dividing neural progenitor cells, G2	SDC2	218.518	0.643123	0.305208	20.886	2.91516e-05	0.00508732	D14
Dividing neural progenitor cells, G2	SEC31B	67.4909	1.33138	0.372697	13.5363	0.00114981	0.0495981	D14
Dividing neural progenitor cells, G2	SGCD	26.2883	1.58388	0.508427	15.9447	0.000344864	0.0234435	D14
Dividing neural progenitor cells, G2	SHANK2	66.3501	-0.495845	0.338989	15.552	0.000419677	0.0268627	D14
Dividing neural progenitor cells, G2	SIK2	259.957	-0.233689	0.233427	14.7222	0.000635494	0.0339009	D14
Dividing neural progenitor cells, G2	SLIT3	107.502	2.29314	0.426035	35.9195	1.58559e-08	3.1462e-05	D14
Dividing neural progenitor cells, G2	SORCS2	968.906	0.886913	0.297928	29.4601	4.00694e-07	0.000310695	D14
Dividing neural progenitor cells, G2	SPRED1	254.292	-0.35419	0.207225	27.1289	1.28538e-06	0.000536951	D14
Dividing neural progenitor cells, G2	SPRED2	237.098	0.0260918	0.232618	34.2067	3.73342e-08	4.9387e-05	D14
Dividing neural progenitor cells, G2	SRP54-AS1	68.3253	-0.426667	0.339703	14.6771	0.000649988	0.034393	D14
Dividing neural progenitor cells, G2	STAU1	119.899	-0.0270767	0.299566	14.9132	0.000577618	0.0316176	D14
Dividing neural progenitor cells, G2	SULF1	301.872	1.55191	0.334581	40.1266	1.93468e-09	7.67779e-06	D14
Dividing neural progenitor cells, G2	SV2C	28.7597	1.4525	0.474856	17.4358	0.000163634	0.0149283	D14
Dividing neural progenitor cells, G2	SYNJ2	57.5574	1.21182	0.498649	30.7862	2.06473e-07	0.000183959	D14
Dividing neural progenitor cells, G2	SYTL2	34.7613	-1.23865	0.392633	14.1551	0.000843819	0.0405386	D14
Dividing neural progenitor cells, G2	TACC3	198.024	0.309721	0.259575	18.8696	7.98961e-05	0.00975593	D14
Dividing neural progenitor cells, G2	TANC1	65.5973	1.14175	0.36506	15.2461	0.00048904	0.028752	D14
Dividing neural progenitor cells, G2	TBC1D31	127.172	-0.55957	0.237225	26.6788	1.60977e-06	0.000606279	D14
Dividing neural progenitor cells, G2	TDP1	131.981	-0.312808	0.277215	16.9401	0.000209656	0.01698	D14
Dividing neural progenitor cells, G2	TENM2	629.32	1.35671	0.330894	24.7227	4.28095e-06	0.00130502	D14
Dividing neural progenitor cells, G2	TENM3	1175.71	0.900183	0.211951	39.065	3.28964e-09	8.70328e-06	D14
Dividing neural progenitor cells, G2	TLE1	300.126	0.255849	0.277485	19.5964	5.55506e-05	0.00773518	D14
Dividing neural progenitor cells, G2	TLE4	919.853	0.34715	0.223357	15.7611	0.000378033	0.0250037	D14
Dividing neural progenitor cells, G2	TPST2	37.0828	0.297351	0.421565	14.8216	0.000604687	0.0328726	D14
Dividing neural progenitor cells, G2	TPX2	476.219	-0.201341	0.189949	21.1129	2.60255e-05	0.00474325	D14
Dividing neural progenitor cells, G2	UBE3D	234.788	0.696952	0.265497	15.6858	0.000392536	0.0255374	D14
Dividing neural progenitor cells, G2	UTP4	35.0779	-0.015759	0.375105	16.8292	0.000221607	0.0174662	D14
Dividing neural progenitor cells, G2	VAT1L	224.849	1.15199	0.276051	35.2072	2.26385e-08	3.59363e-05	D14
Dividing neural progenitor cells, G2	VEPH1	84.4817	-0.554946	0.289328	15.8355	0.00036422	0.0242926	D14
Dividing neural progenitor cells, G2	WASF1	201.538	0.176623	0.238816	14.2647	0.000798856	0.0402845	D14
Dividing neural progenitor cells, G2	WWTR1	69.7652	0.206373	0.437227	14.0426	0.000892675	0.0417224	D14
Dividing neural progenitor cells, G2	ZC3H6	48.933	-0.466601	0.357795	15.6994	0.000389866	0.0255374	D14
Dividing neural progenitor cells, G2	ZSWIM6	982.862	-0.222422	0.212952	19.8186	4.97104e-05	0.00730651	D14
Medial Pallium/Marginal Zone	AFF1	157.607	-0.554433	0.279366	28.0651	8.04897e-07	0.000704196	D14
Medial Pallium/Marginal Zone	AGBL1	41.2785	2.3693	0.670592	17.9713	0.000125193	0.0365099	D14
Medial Pallium/Marginal Zone	CORIN	18.6646	3.16238	0.789083	25.6961	2.63124e-06	0.00207184	D14
Medial Pallium/Marginal Zone	DSCAM	12.8315	-3.75348	0.939634	20.6071	3.35139e-05	0.0155228	D14
Medial Pallium/Marginal Zone	ELAVL3	12.5163	-4.7941	1.09874	22.002	1.66849e-05	0.00938409	D14
Medial Pallium/Marginal Zone	ELL2	50.9218	-2.36344	0.574732	19.3985	6.13291e-05	0.0209959	D14
Medial Pallium/Marginal Zone	ENSG00000228999	14.1855	2.50798	0.840618	20.9879	2.77041e-05	0.0136339	D14
Medial Pallium/Marginal Zone	ENSG00000239922	9.49039	2.29454	0.649594	25.2196	3.33918e-06	0.00220884	D14
Medial Pallium/Marginal Zone	ENSG00000249413	38.5905	-2.17585	0.501133	18.372	0.000102462	0.0322714	D14
Medial Pallium/Marginal Zone	ENSG00000254987	8.3982	2.22065	0.757187	19.5521	5.67957e-05	0.0203277	D14
Medial Pallium/Marginal Zone	ENSG00000286152	8.81199	4.64081	1.12121	39.2304	3.02847e-09	3.97436e-06	D14
Medial Pallium/Marginal Zone	ENSG00000286980	10.7561	4.95745	1.08097	47.478	4.90105e-11	2.24937e-07	D14
Medial Pallium/Marginal Zone	ENSG00000287352	18.6795	-2.2345	0.57623	17.5428	0.000155107	0.038166	D14
Medial Pallium/Marginal Zone	ENSG00000287862	20.6968	-2.80012	0.610546	20.2587	3.98916e-05	0.0174504	D14
Medial Pallium/Marginal Zone	EPHA2	22.7186	1.32479	0.515641	16.7204	0.000233994	0.0497965	D14
Medial Pallium/Marginal Zone	EPHA5	24.3209	-3.32598	0.723581	28.0966	7.92305e-07	0.000704196	D14
Medial Pallium/Marginal Zone	GDPD5	11.836	-2.83377	0.978421	17.65	0.00014701	0.0373755	D14
Medial Pallium/Marginal Zone	GLIS3	96.579	1.96592	0.383588	47.1712	5.71342e-11	2.24937e-07	D14
Medial Pallium/Marginal Zone	LHX2	16.5109	-3.77362	0.854761	17.7528	0.000139644	0.0373755	D14
Medial Pallium/Marginal Zone	LINC00461	24.5871	-3.51099	0.604138	39.6299	2.48015e-09	3.97436e-06	D14
Medial Pallium/Marginal Zone	MPPED1	9.99393	-1.50362	0.783448	19.6035	5.53536e-05	0.0203277	D14
Medial Pallium/Marginal Zone	MSI2	610.632	0.926691	0.27461	17.347	0.000171061	0.0408162	D14
Medial Pallium/Marginal Zone	MTCL1	62.7818	-3.05593	0.682032	22.2441	1.47827e-05	0.00895378	D14
Medial Pallium/Marginal Zone	MYT1	16.5315	-3.65095	0.976611	17.6931	0.000143879	0.0373755	D14
Medial Pallium/Marginal Zone	NMNAT2	15.3076	-2.74873	0.96663	17.6482	0.000147147	0.0373755	D14
Medial Pallium/Marginal Zone	NXPH1	15.8176	-5.47341	0.999037	40.936	1.29079e-09	3.38791e-06	D14
Medial Pallium/Marginal Zone	OTX2-AS1	15.1883	2.57107	0.712328	28.2173	7.45904e-07	0.000704196	D14
Medial Pallium/Marginal Zone	PPP1R16B	11.4168	1.59476	0.966056	19.8621	4.86414e-05	0.0191501	D14
Medial Pallium/Marginal Zone	RASSF8	73.2818	0.207323	0.390431	18.1802	0.000112774	0.0341532	D14
Medial Pallium/Marginal Zone	RSPO2	23.6427	3.34227	0.835118	21.592	2.04813e-05	0.0107513	D14
Medial Pallium/Marginal Zone	SDC2	108.812	0.975592	0.42255	16.9576	0.00020783	0.048131	D14
Medial Pallium/Marginal Zone	SLC17A6	11.0221	-8.08428	1.38896	39.2343	3.02262e-09	3.97436e-06	D14
Medial Pallium/Marginal Zone	SMAD3	109.628	1.49402	0.386418	19.9747	4.59769e-05	0.0190538	D14
Medial Pallium/Marginal Zone	SRRM3	13.5935	-3.34121	0.965012	16.8103	0.000223713	0.0497965	D14
Medial Pallium/Marginal Zone	SULF1	155.51	1.81022	0.488861	19.0806	7.1897e-05	0.0235882	D14
Medial Pallium/Marginal Zone	TENM2	374.388	1.33453	0.391902	16.7376	0.000231999	0.0497965	D14
Medial Pallium/Marginal Zone	TENM3	472.475	1.58728	0.384278	25.2034	3.36627e-06	0.00220884	D14
Dividing intermediate progenitors, S	ERBB4	47.9537	4.60109	0.952409	26.994	1.37505e-06	0.0015428	D14
Dividing intermediate progenitors, S	NCKAP5	9.74203	-5.55839	1.40794	19.5865	5.58268e-05	0.0156594	D14
Dividing intermediate progenitors, S	PLXNA2	16.1229	-5.50597	1.24965	21.9283	1.73115e-05	0.00971177	D14
Dividing intermediate progenitors, S	TENM2	17.2031	6.93431	1.69595	20.5972	3.36806e-05	0.0125965	D14
Intermediate progenitors	NA	NA	NA	NA	NA	NA	NA	NA
Radial glia	ADAMTS18	94.4991	0.867745	0.441769	23.0368	9.94539e-06	0.0150488	D14
Radial glia	CASZ1	25.4794	1.27999	0.527907	20.692	3.21217e-05	0.0340234	D14
Radial glia	CFAP77	110.891	0.759063	0.462845	21.6135	2.02619e-05	0.0238461	D14
Radial glia	FAM117A	31.8091	-0.346093	0.59016	23.9893	6.17706e-06	0.0130855	D14
Radial glia	LYST	41.1988	1.44541	0.577834	22.7119	1.16997e-05	0.0154905	D14
Radial glia	NAV2	187.946	1.96189	0.473912	25.5957	2.76666e-06	0.00976816	D14
Radial glia	PALM2AKAP2	150.24	0.297574	0.371586	23.4458	8.10613e-06	0.01431	D14
Radial glia	PPP1R16B	17.2389	-0.42659	0.71197	20.4925	3.54896e-05	0.0341733	D14
Radial glia	SDC2	94.7069	0.647087	0.427419	24.0452	6.00704e-06	0.0130855	D14
Radial glia	SYNJ2	40.7228	1.08907	0.52749	28.9766	5.10279e-07	0.00270244	D14
Radial glia	TENM2	163.758	1.45384	0.324736	35.8343	1.65457e-08	0.000175252	D14
Outer radial glia	ACVR2A	39.4788	-2.56486	0.569571	24.8306	4.05614e-06	0.00419729	D14
Outer radial glia	EBF2	39.8471	-4.82081	0.971606	36.5939	1.13172e-08	2.92776e-05	D14
Outer radial glia	ENSG00000280800	1214.08	5.99077	1.42667	19.6864	5.31069e-05	0.0392536	D14
Outer radial glia	KCNMA1	59.7427	-5.75555	0.868044	65.217	6.89149e-15	3.56566e-11	D14
Outer radial glia	PLXNA2	63.5765	-3.44622	0.628892	27.3593	1.1455e-06	0.00148171	D14
Outer radial glia	PRMT8	36.9212	-4.5301	0.827152	35.0607	2.43595e-08	4.2012e-05	D14
Outer radial glia	RORB	12.9752	-1.19643	0.88073	18.9983	7.49168e-05	0.0484525	D14
Outer radial glia	SRRM4	17.7607	-4.08287	0.984326	20.7824	3.0701e-05	0.0264745	D14
Lower layer neuron a	HPSE2	10.2098	-3.09091	0.77013	22.1575	1.54368e-05	0.0222135	D14
Lower layer neuron a	KCNQ3	15.4056	-1.48996	0.692403	26.7112	1.58395e-06	0.00455862	D14
Lower layer neuron b	ACTN4	57.8701	0.591528	0.34469	18.2149	0.000110839	0.022528	D14
Lower layer neuron b	CFAP77	65.1822	1.66225	0.507389	18.3896	0.000101568	0.0217276	D14
Lower layer neuron b	COLEC12	9.39213	3.94807	0.875481	26.8509	1.47709e-06	0.0013343	D14
Lower layer neuron b	CORIN	19.9885	4.29491	1.07562	22.9221	1.05326e-05	0.00475724	D14
Lower layer neuron b	DLG2	292.891	-1.97899	0.459727	18.5892	9.19195e-05	0.0213073	D14
Lower layer neuron b	DOCK10	15.4086	1.64716	0.550726	23.6188	7.4345e-06	0.00355544	D14
Lower layer neuron b	ELFN1	30.4821	0.890439	0.423245	19.8459	4.90368e-05	0.0142172	D14
Lower layer neuron b	ENOX1	95.8969	-1.67629	0.498357	18.0673	0.000119329	0.023662	D14
Lower layer neuron b	ENSG00000214870	16.3988	1.29795	0.499311	16.6112	0.000247133	0.043678	D14
Lower layer neuron b	ENSG00000228566	8.1394	3.28714	0.827181	29.7903	3.3971e-07	0.00034523	D14
Lower layer neuron b	ENSG00000239922	7.52515	2.21398	0.828856	20.6635	3.25825e-05	0.0120407	D14
Lower layer neuron b	ENSG00000286980	6.5747	5.39174	1.06517	58.1787	2.32625e-13	1.89124e-09	D14
Lower layer neuron b	EPHA7	340.789	1.23515	0.397298	26.1375	2.11015e-06	0.00142963	D14
Lower layer neuron b	FSTL5	17.314	-3.30682	0.741101	18.3379	0.000104228	0.0217276	D14
Lower layer neuron b	GLIS3	81.9993	1.42819	0.466036	24.4026	5.0239e-06	0.00255277	D14
Lower layer neuron b	KLRG1	9.81147	-1.20074	0.767818	19.3117	6.40501e-05	0.0167977	D14
Lower layer neuron b	LATS2	37.0707	0.767892	0.508229	16.3142	0.000286694	0.0485589	D14
Lower layer neuron b	LHX2	13.9157	-3.28704	0.726241	34.4778	3.26021e-08	8.83516e-05	D14
Lower layer neuron b	LINC00461	35.7063	-2.8579	0.623151	17.9675	0.000125434	0.0242805	D14
Lower layer neuron b	LINC02609	12.3531	1.79342	0.590641	22.776	1.13308e-05	0.00484838	D14
Lower layer neuron b	LMX1A	14.5894	3.5392	0.79643	31.6314	1.35313e-07	0.000183349	D14
Lower layer neuron b	LRRTM4	469.565	-1.54491	0.27285	29.9061	3.20607e-07	0.00034523	D14
Lower layer neuron b	MECOM	346.098	1.35501	0.395672	16.652	0.00024214	0.043678	D14
Lower layer neuron b	MEF2C-AS1	11.0588	-3.12226	0.877317	19.6973	5.28172e-05	0.0143135	D14
Lower layer neuron b	MERTK	25.3354	0.352887	0.419247	19.1458	6.9588e-05	0.0176797	D14
Lower layer neuron b	NOL4	40.4688	-2.37381	0.459971	25.3036	3.20176e-06	0.00185931	D14
Lower layer neuron b	OTX2-AS1	11.2383	2.46044	0.675484	33.6081	5.03602e-08	0.000102357	D14
Lower layer neuron b	PAX3	28.5028	4.04653	1.15197	19.7786	5.07134e-05	0.0142172	D14
Lower layer neuron b	PGM5	5.54209	4.40538	0.989406	26.2225	2.02236e-06	0.00142963	D14
Lower layer neuron b	PKNOX2	111.485	1.29924	0.321021	18.3895	0.00010157	0.0217276	D14
Lower layer neuron b	PPP2R2B	80.5594	-2.21992	0.535487	18.7253	8.58718e-05	0.0205335	D14
Lower layer neuron b	PTPRM	106.236	1.07839	0.325297	17.5085	0.000157793	0.0298339	D14
Lower layer neuron b	RPL37A	37.1657	-1.22262	0.410855	20.3307	3.84815e-05	0.0130356	D14
Lower layer neuron b	SAMD5	62.8375	1.80249	0.548873	16.9315	0.000210557	0.0389052	D14
Lower layer neuron b	SDC2	75.2322	1.17188	0.386552	26.304	1.94163e-06	0.00142963	D14
Lower layer neuron b	SLCO1A2	36.7551	-1.5485	0.380096	16.3816	0.000277185	0.0479472	D14
Lower layer neuron b	SORCS2	244.089	1.30377	0.316327	22.0446	1.63331e-05	0.0066394	D14
Lower layer neuron b	SPRED2	72.1641	0.267554	0.327365	21.0688	2.66051e-05	0.0103	D14
Lower layer neuron b	SULF1	99.79	1.24428	0.385316	20.1319	4.25015e-05	0.0132899	D14
Lower layer neuron b	SV2C	12.4802	1.71588	0.639247	20.2076	4.09233e-05	0.0132899	D14
Lower layer neuron b	TENM3	384.526	1.01774	0.296082	25.4199	3.02095e-06	0.00185931	D14
Lower layer neuron b	TLE1	74.8426	0.652004	0.337778	18.537	9.43499e-05	0.0213073	D14
Lower layer neuron b	TLE4	257.88	1.1115	0.314303	18.7418	8.51663e-05	0.0205335	D14
Lower layer neuron b	TRABD2B	26.4209	3.13499	0.573845	45.385	1.39564e-10	5.67329e-07	D14
Lower layer neuron b	TRPC4	11.508	2.7012	0.671302	19.9715	4.60522e-05	0.0138668	D14
Lower layer neuron b	UBE3D	93.378	0.719532	0.306136	24.4619	4.87725e-06	0.00255277	D14
Lower layer neuron b	WNT4	6.55902	3.77035	0.918427	32.5284	8.64063e-08	0.000140497	D14
Lower layer neuron b	ZIC1	19.737	1.89853	0.591484	20.3448	3.82106e-05	0.0130356	D14
Upper layer neuron a, Layer 2/3/4	EPHA7	31.1029	0.121377	0.447066	39.785	2.29502e-09	4.69331e-06	D14
Upper layer neuron a, Layer 2/3/4	HPSE2	11.3394	-4.33236	1.05999	22.4553	1.33012e-05	0.0136005	D14
Upper layer neuron b, layer 2/3	NA	NA	NA	NA	NA	NA	NA	NA
Pan cortical neuron	NA	NA	NA	NA	NA	NA	NA	NA
Pan neuron/Cajal - Retzius	7SK	27.033	2.57734	0.59866	19.678	5.33295e-05	0.0101237	D14
Pan neuron/Cajal - Retzius	ACACA	195.549	0.868541	0.247872	18.1436	0.00011486	0.0149873	D14
Pan neuron/Cajal - Retzius	ADAMTS18	85.9687	3.56853	0.943615	24.2202	5.50368e-06	0.00208956	D14
Pan neuron/Cajal - Retzius	ADGRA1	24.6939	-2.69728	0.654354	16.0964	0.000319683	0.0250227	D14
Pan neuron/Cajal - Retzius	AFF3	277.068	-0.735241	0.238432	14.3138	0.000779455	0.0475607	D14
Pan neuron/Cajal - Retzius	AGBL1	32.953	2.7101	0.647703	33.1883	6.21226e-08	0.000106136	D14
Pan neuron/Cajal - Retzius	ALPK3	35.5653	-1.7274	0.59638	18.0937	0.00011776	0.0149873	D14
Pan neuron/Cajal - Retzius	ANKFN1	69.556	-2.1112	0.541294	18.6004	9.14047e-05	0.0130137	D14
Pan neuron/Cajal - Retzius	ANO5	55.6649	-1.02736	0.27603	19.2525	6.59724e-05	0.0121528	D14
Pan neuron/Cajal - Retzius	APLP2	130.701	0.262296	0.295512	14.4904	0.000713594	0.0451547	D14
Pan neuron/Cajal - Retzius	ARHGEF26-AS1	22.6772	-1.26002	0.445613	19.2046	6.75747e-05	0.0121528	D14
Pan neuron/Cajal - Retzius	BMP7	30.985	1.71857	0.405766	23.8283	6.69494e-06	0.00240806	D14
Pan neuron/Cajal - Retzius	CDH11	91.4748	-0.531298	0.313079	21.8821	1.77155e-05	0.00484271	D14
Pan neuron/Cajal - Retzius	CNGB1	52.2118	-1.76549	0.438816	15.3763	0.000458223	0.0333138	D14
Pan neuron/Cajal - Retzius	CRB1	61.776	-0.642972	0.395822	17.6469	0.000147239	0.0157223	D14
Pan neuron/Cajal - Retzius	CRY1	46.2969	0.524398	0.371043	25.5262	2.86456e-06	0.00150588	D14
Pan neuron/Cajal - Retzius	CSMD2	49.2156	1.85322	0.493	27.6652	9.83038e-07	0.000839761	D14
Pan neuron/Cajal - Retzius	CTBP2	247.706	0.569906	0.206747	15.7297	0.000384014	0.028839	D14
Pan neuron/Cajal - Retzius	CXXC5	50.321	-1.11927	0.387468	14.3525	0.000764513	0.0471908	D14
Pan neuron/Cajal - Retzius	DACH2	29.0379	1.80892	0.560991	24.5155	4.74822e-06	0.00202809	D14
Pan neuron/Cajal - Retzius	DLC1	86.8538	-1.88705	0.278149	44.6537	2.01175e-10	1.37483e-06	D14
Pan neuron/Cajal - Retzius	DOCK4	158.699	0.103938	0.257628	15.0176	0.00054824	0.0378451	D14
Pan neuron/Cajal - Retzius	EGR1	61.6532	1.72681	0.526818	18.0947	0.000117703	0.0149873	D14
Pan neuron/Cajal - Retzius	EHMT1	134.085	0.383068	0.216093	14.9075	0.000579253	0.0391942	D14
Pan neuron/Cajal - Retzius	ELL2	81.1118	-0.738902	0.278228	24.3925	5.04935e-06	0.00202984	D14
Pan neuron/Cajal - Retzius	ENSG00000224658	29.7267	-1.18884	0.376536	17.0301	0.000200429	0.0187635	D14
Pan neuron/Cajal - Retzius	ENSG00000255028	105.951	0.509119	0.437931	21.0294	2.71345e-05	0.00618124	D14
Pan neuron/Cajal - Retzius	ENSG00000263551	102.151	-1.50952	0.356799	18.6887	8.7459e-05	0.0129813	D14
Pan neuron/Cajal - Retzius	ENSG00000271860	44.0401	2.04471	0.530493	19.7397	5.171e-05	0.0100967	D14
Pan neuron/Cajal - Retzius	ENSG00000285755	26.0985	-2.20207	0.517885	18.0137	0.000122565	0.0149873	D14
Pan neuron/Cajal - Retzius	ENSG00000285940	29.8306	-1.69277	0.500035	14.8607	0.00059299	0.0396198	D14
Pan neuron/Cajal - Retzius	ENSG00000286329	28.4269	-1.96757	0.487264	21.4018	2.25245e-05	0.00549759	D14
Pan neuron/Cajal - Retzius	ENSG00000286757	20.0313	2.96304	0.734256	22.8419	1.09632e-05	0.00356774	D14
Pan neuron/Cajal - Retzius	ENSG00000289084	32.5127	-1.81587	0.512531	18.1287	0.00011572	0.0149873	D14
Pan neuron/Cajal - Retzius	EPHA2	14.7666	1.34915	0.627024	15.5479	0.000420554	0.030904	D14
Pan neuron/Cajal - Retzius	ETV5	50.7191	0.818889	0.533622	18.8091	8.23473e-05	0.0129582	D14
Pan neuron/Cajal - Retzius	FAM149A	39.5767	-2.3951	0.57505	17.1798	0.000185972	0.0179004	D14
Pan neuron/Cajal - Retzius	FBLIM1	15.6877	0.230588	0.583185	17.4006	0.000166535	0.0167084	D14
Pan neuron/Cajal - Retzius	FMN2	253.294	-0.0482445	0.259982	17.2836	0.000176567	0.017238	D14
Pan neuron/Cajal - Retzius	FRY	174.36	-0.803316	0.215976	18.6475	8.9277e-05	0.0129813	D14
Pan neuron/Cajal - Retzius	GDPD1	29.6663	-0.440488	0.389221	14.1885	0.000829852	0.0481856	D14
Pan neuron/Cajal - Retzius	GLI2	199.566	1.30111	0.359132	15.2044	0.000499349	0.0355474	D14
Pan neuron/Cajal - Retzius	GRIA2	115.088	-1.05304	0.295425	16.0806	0.000322212	0.0250227	D14
Pan neuron/Cajal - Retzius	GRID1	112.174	-1.50505	0.352278	27.1452	1.27496e-06	0.000869696	D14
Pan neuron/Cajal - Retzius	GRIP1	688.393	0.345823	0.20759	16.5127	0.000259604	0.0217652	D14
Pan neuron/Cajal - Retzius	HECW1	168.458	-0.2663	0.268184	17.7928	0.000136881	0.0149873	D14
Pan neuron/Cajal - Retzius	HS6ST1	54.3394	0.782032	0.337118	15.1142	0.0005224	0.036805	D14
Pan neuron/Cajal - Retzius	KCNIP4	1052.62	-1.68079	0.29556	28.6913	5.88517e-07	0.00067032	D14
Pan neuron/Cajal - Retzius	KCNQ3	133.016	0.790922	0.322389	21.62	2.01966e-05	0.00511197	D14
Pan neuron/Cajal - Retzius	KCTD16	65.3603	-1.2099	0.311108	15.2366	0.000491388	0.0353489	D14
Pan neuron/Cajal - Retzius	LASP1	23.6329	0.914299	0.404647	19.0133	7.43559e-05	0.0123588	D14
Pan neuron/Cajal - Retzius	LATS2	34.4005	0.557075	0.434136	16.9475	0.000208878	0.0190512	D14
Pan neuron/Cajal - Retzius	LINC02715	26.4143	0.0103784	0.510763	15.0572	0.000537484	0.0374813	D14
Pan neuron/Cajal - Retzius	LRP8	86.3559	0.879211	0.249429	14.2003	0.000824975	0.0481856	D14
Pan neuron/Cajal - Retzius	MAMLD1	17.7657	-2.63131	0.59786	18.3826	0.000101923	0.0142152	D14
Pan neuron/Cajal - Retzius	MAST4	52.3649	1.07599	0.290621	33.9414	4.26308e-08	9.71129e-05	D14
Pan neuron/Cajal - Retzius	MDGA1	62.0296	1.3488	0.383092	14.511	0.000706284	0.0451098	D14
Pan neuron/Cajal - Retzius	MIDEAS	53.4016	0.602231	0.421929	14.1313	0.000853921	0.0490395	D14
Pan neuron/Cajal - Retzius	MIR124-2HG	72.9478	0.421533	0.268136	15.6418	0.000401264	0.0298069	D14
Pan neuron/Cajal - Retzius	MSI2	803.038	0.7582	0.232567	17.9512	0.000126459	0.0149873	D14
Pan neuron/Cajal - Retzius	NALF1	1964.92	-1.2197	0.269127	18.9708	7.59537e-05	0.0123588	D14
Pan neuron/Cajal - Retzius	NCKAP5	352.589	0.215088	0.428217	18.7381	8.53264e-05	0.0129582	D14
Pan neuron/Cajal - Retzius	NECTIN2	67.8109	0.0174729	0.284431	16.713	0.000234869	0.0208454	D14
Pan neuron/Cajal - Retzius	NIM1K	41.1315	-2.16726	0.540256	17.3748	0.000168698	0.0167084	D14
Pan neuron/Cajal - Retzius	NOL4	93.2201	-1.5993	0.318966	26.9583	1.39986e-06	0.000869696	D14
Pan neuron/Cajal - Retzius	NOS1AP	133.779	1.03666	0.315239	15.906	0.000351612	0.0266991	D14
Pan neuron/Cajal - Retzius	NRG1	236.402	0.743171	0.298969	17.7742	0.000138162	0.0149873	D14
Pan neuron/Cajal - Retzius	P3H2	18.1326	1.34774	0.495979	14.4456	0.000729738	0.0457526	D14
Pan neuron/Cajal - Retzius	PACSIN2	75.8163	1.05712	0.329938	17.8167	0.000135256	0.0149873	D14
Pan neuron/Cajal - Retzius	PARM1	141.065	-1.36204	0.358651	16.5853	0.000250355	0.0216573	D14
Pan neuron/Cajal - Retzius	PAX6	44.4315	1.80271	0.481183	18.7769	8.3684e-05	0.0129582	D14
Pan neuron/Cajal - Retzius	PCSK1	16.9415	-1.1598	0.53511	16.5008	0.000261157	0.0217652	D14
Pan neuron/Cajal - Retzius	PER2	33.0172	1.06189	0.398747	17.8734	0.000131475	0.0149873	D14
Pan neuron/Cajal - Retzius	PLD5	52.7685	-1.98038	0.438156	25.1189	3.51152e-06	0.00171412	D14
Pan neuron/Cajal - Retzius	PLEKHG1	90.5229	1.1732	0.33398	14.5751	0.000684009	0.0440992	D14
Pan neuron/Cajal - Retzius	POT1	57.2095	-0.847185	0.29986	14.9395	0.000570064	0.0389582	D14
Pan neuron/Cajal - Retzius	PPARGC1B	35.5051	-2.98644	0.632258	21.9216	1.73692e-05	0.00484271	D14
Pan neuron/Cajal - Retzius	PPM1E	195.337	-0.00611049	0.205847	19.0077	7.45656e-05	0.0123588	D14
Pan neuron/Cajal - Retzius	PRTG	263.705	1.18918	0.338515	14.2	0.000825113	0.0481856	D14
Pan neuron/Cajal - Retzius	RAB30-DT	26.6272	-0.62166	0.402496	14.1834	0.000832001	0.0481856	D14
Pan neuron/Cajal - Retzius	RBFOX1	36.4674	1.53405	0.441314	17.9523	0.000126388	0.0149873	D14
Pan neuron/Cajal - Retzius	RCAN2	105.298	-0.718899	0.289667	16.3369	0.000283459	0.0225251	D14
Pan neuron/Cajal - Retzius	RFX3	405.535	0.0127924	0.211221	16.6824	0.000238486	0.0208951	D14
Pan neuron/Cajal - Retzius	RGL1	111.76	0.273407	0.225485	17.5372	0.00015554	0.0161055	D14
Pan neuron/Cajal - Retzius	RNF165	161.14	-0.400369	0.300822	17.0544	0.000198004	0.0187635	D14
Pan neuron/Cajal - Retzius	RNF220	83.352	2.2501	0.523211	22.006	1.66516e-05	0.00484271	D14
Pan neuron/Cajal - Retzius	ROBO1	293.837	0.944679	0.228636	27.7293	9.52055e-07	0.000839761	D14
Pan neuron/Cajal - Retzius	RSPO2	15.0289	3.4032	0.851465	24.5571	4.65045e-06	0.00202809	D14
Pan neuron/Cajal - Retzius	SDC2	99.5307	0.417305	0.265856	14.8004	0.000611116	0.0397749	D14
Pan neuron/Cajal - Retzius	SDCCAG8	104.344	-0.609781	0.223183	16.9456	0.000209078	0.0190512	D14
Pan neuron/Cajal - Retzius	SDK2	224.895	1.35125	0.296264	22.1864	1.52153e-05	0.00472642	D14
Pan neuron/Cajal - Retzius	SEZ6L	68.5671	-1.38813	0.31665	21.0711	2.65742e-05	0.00618124	D14
Pan neuron/Cajal - Retzius	SGCD	66.7927	0.984968	0.361549	40.5677	1.55177e-09	5.3024e-06	D14
Pan neuron/Cajal - Retzius	SGCZ	861.876	-2.10726	0.415167	21.636	2.00355e-05	0.00511197	D14
Pan neuron/Cajal - Retzius	SH3RF3	19.4299	2.31908	0.627184	14.2592	0.000801059	0.0480214	D14
Pan neuron/Cajal - Retzius	SLC24A3	54.9222	0.103753	0.433985	31.568	1.39671e-07	0.000190902	D14
Pan neuron/Cajal - Retzius	SLC2A1	43.8622	1.2096	0.396276	17.804	0.000136115	0.0149873	D14
Pan neuron/Cajal - Retzius	SLC45A4	19.5112	0.259547	0.502635	14.8455	0.000597514	0.0396198	D14
Pan neuron/Cajal - Retzius	SLC4A10	60.6842	-1.93794	0.421394	20.8268	3.00273e-05	0.00661957	D14
Pan neuron/Cajal - Retzius	SLC7A11	29.199	2.32556	0.547126	20.3527	3.80607e-05	0.00788202	D14
Pan neuron/Cajal - Retzius	SMAD3	68.0674	1.44222	0.4375	14.3474	0.000766488	0.0471908	D14
Pan neuron/Cajal - Retzius	SNTG2	28.6908	1.74408	0.427685	19.0099	7.44805e-05	0.0123588	D14
Pan neuron/Cajal - Retzius	SORCS3	128.114	-1.34263	0.359656	16.0407	0.000328708	0.0252403	D14
Pan neuron/Cajal - Retzius	SPON1	29.251	2.16279	0.501675	19.7981	5.02232e-05	0.0100949	D14
Pan neuron/Cajal - Retzius	SULF1	100.627	2.25475	0.497943	27.2782	1.19292e-06	0.000869696	D14
Pan neuron/Cajal - Retzius	SYN3	342.163	-2.0171	0.367169	26.4418	1.81234e-06	0.00103213	D14
Pan neuron/Cajal - Retzius	SYT13	28.4922	-1.83478	0.510243	14.2649	0.000798769	0.0480214	D14
Pan neuron/Cajal - Retzius	TENM2	346.069	1.22267	0.411457	16.5404	0.00025603	0.0217652	D14
Pan neuron/Cajal - Retzius	TENM3	365.977	1.3026	0.351277	20.5031	3.53031e-05	0.00753942	D14
Pan neuron/Cajal - Retzius	TIAM1	288.484	1.21853	0.322608	14.8274	0.000602935	0.0396198	D14
Pan neuron/Cajal - Retzius	TLE4	319.221	0.5788	0.204424	16.4218	0.000271678	0.022103	D14
Pan neuron/Cajal - Retzius	TMEM135	108.269	1.17534	0.365193	17.8734	0.000131473	0.0149873	D14
Pan neuron/Cajal - Retzius	TMTC2	77.2515	0.77863	0.297085	16.4637	0.000266044	0.0219054	D14
Pan neuron/Cajal - Retzius	TPM1	147.11	0.337321	0.317713	17.9341	0.000127542	0.0149873	D14
Pan neuron/Cajal - Retzius	TRABD2B	16.1224	2.7748	0.619919	23.041	9.92437e-06	0.00339116	D14
Pan neuron/Cajal - Retzius	TSPAN5	128.868	0.785662	0.254672	17.414	0.000165427	0.0167084	D14
Pan neuron/Cajal - Retzius	UBE2G1	91.2391	0.103474	0.264683	17.6078	0.000150147	0.0157862	D14
Pan neuron/Cajal - Retzius	VWA3B	18.5148	-2.32052	0.616658	16.739	0.000231836	0.0208454	D14
Pan neuron/Cajal - Retzius	ZBTB7C	115.92	-1.49184	0.38688	16.3824	0.000277079	0.0222771	D14
Unspecified neuron	AGBL1	12.8708	3.24877	0.645051	35.4328	2.02244e-08	5.81147e-05	D14
Unspecified neuron	CFAP77	78.7192	1.3672	0.436999	22.8079	1.11511e-05	0.00917314	D14
Unspecified neuron	ETV5	41.2079	0.648792	0.483252	22.1204	1.57259e-05	0.0100418	D14
Unspecified neuron	FDFT1	49.0827	-0.359743	0.393303	31.1104	1.75577e-07	0.000336347	D14
Unspecified neuron	LHX2	17.2695	-1.85112	0.616521	22.1269	1.56746e-05	0.0100418	D14
Unspecified neuron	POLR2F	23.6366	-2.28533	0.603171	25.9807	2.28222e-06	0.00327898	D14
Unspecified neuron	RSPO2	13.8519	2.19271	0.553744	42.7227	5.28312e-10	3.03621e-06	D14
Unspecified neuron	SORCS2	151.074	1.416	0.368174	25.5265	2.8641e-06	0.00329199	D14
Unspecified neuron	TENM3	197.876	0.955465	0.285358	22.804	1.11731e-05	0.00917314	D14

## Sheet: Day84
CellType	Gene	baseMean	log2FoldChange	lfcSE	stat	pvalue	padj	Day
Unspecified neuron	7SK	175.05	2.25884	0.604687	23.1865	9.22813e-06	0.00380816	D84
Unspecified neuron	A1CF	17.2056	-1.79393	0.483545	13.7545	0.001031	0.0484438	D84
Unspecified neuron	AASDHPPT	75.7049	0.195564	0.338662	14.3705	0.000757672	0.0415565	D84
Unspecified neuron	ABHD17AP6	23.4765	-0.0547066	0.416806	23.0855	9.70632e-06	0.00380816	D84
Unspecified neuron	ABRACL	37.1634	0.303081	0.316542	15.1601	0.000510526	0.0330364	D84
Unspecified neuron	ADPRHL1	16.8695	-1.80877	0.42631	21.4976	2.14716e-05	0.00564094	D84
Unspecified neuron	AGA-DT	145.722	-1.08481	0.310667	20.1137	4.28915e-05	0.00855164	D84
Unspecified neuron	AKAP17A	76.7669	1.04426	0.276287	15.5651	0.000416958	0.0304544	D84
Unspecified neuron	ANKDD1B	38.0169	-1.28089	0.307672	21.3474	2.31459e-05	0.00578803	D84
Unspecified neuron	ANKRD11	795.945	0.610381	0.164607	18.6999	8.69714e-05	0.0125802	D84
Unspecified neuron	ANKRD34C-AS1	16.4341	-1.65592	0.541951	15.429	0.000446301	0.0316573	D84
Unspecified neuron	APEX1	35.052	0.82783	0.318569	15.3807	0.000457213	0.0319702	D84
Unspecified neuron	APRG1	129.805	-0.738605	0.275122	23.6419	7.34912e-06	0.00368454	D84
Unspecified neuron	ARHGEF26	151.07	-0.724063	0.265367	15.229	0.000493257	0.0330364	D84
Unspecified neuron	ARL6IP5	35.2182	0.541712	0.39865	14.6911	0.000645453	0.0374922	D84
Unspecified neuron	ARL9	50.0107	-0.986913	0.264256	16.902	0.000213686	0.0223199	D84
Unspecified neuron	ARRDC3	402.83	0.818862	0.221366	16.8774	0.000216331	0.0223199	D84
Unspecified neuron	ARSG	92.5053	-0.815738	0.259787	16.3867	0.00027648	0.0244003	D84
Unspecified neuron	ATP5F1B	155.462	0.894889	0.246397	16.6974	0.000236703	0.0237572	D84
Unspecified neuron	BDNF-AS	72.9382	-1.43084	0.366078	16.2905	0.000290117	0.0247407	D84
Unspecified neuron	BUD23	151.454	0.919548	0.242055	15.9791	0.00033899	0.0271818	D84
Unspecified neuron	C1GALT1P1	9.76562	-1.84065	0.572901	16.006	0.000334459	0.0269651	D84
Unspecified neuron	C1orf35	82.34	1.15547	0.273026	27.9816	8.39213e-07	0.00109707	D84
Unspecified neuron	C2CD6	35.7307	-1.03603	0.365472	18.163	0.000113748	0.0149843	D84
Unspecified neuron	C2orf42	144.303	-0.250015	0.179923	14.9776	0.000559328	0.0354471	D84
Unspecified neuron	C2orf88	150.73	-0.928917	0.289005	15.1869	0.000503729	0.0330364	D84
Unspecified neuron	C5	28.0173	-1.10797	0.360155	16.1539	0.00031062	0.0259885	D84
Unspecified neuron	C5AR1	22.5944	-1.67081	0.459045	19.4144	6.08435e-05	0.010201	D84
Unspecified neuron	CALM3	83.9791	0.882347	0.333901	14.7752	0.000618894	0.0369682	D84
Unspecified neuron	CALR	113.529	0.468204	0.251385	16.6295	0.00024488	0.0241636	D84
Unspecified neuron	CASC9	212.579	-0.95909	0.200926	22.5397	1.27514e-05	0.00408986	D84
Unspecified neuron	CCDC181	167.827	-0.808399	0.24638	15.31	0.000473666	0.0325638	D84
Unspecified neuron	CCDC200	541.528	-0.70702	0.298602	17.3708	0.000169034	0.0197931	D84
Unspecified neuron	CCDC27	31.0629	-0.625167	0.294717	19.6491	5.41063e-05	0.00950339	D84
Unspecified neuron	CCDC83	19.8872	1.77829	0.499536	14.3272	0.000774281	0.0418432	D84
Unspecified neuron	CD164	106.578	0.979325	0.250685	15.5276	0.000424845	0.0307263	D84
Unspecified neuron	CDC20-DT	10.9228	-0.238073	0.455673	17.5006	0.000158415	0.0190021	D84
Unspecified neuron	CDK11B	263.009	0.259834	0.224693	16.2962	0.000289278	0.0247407	D84
Unspecified neuron	CDK13	824.349	0.285303	0.165762	15.9549	0.00034312	0.0273643	D84
Unspecified neuron	CDKL1	182.906	-0.774169	0.192122	17.5558	0.000154098	0.0186357	D84
Unspecified neuron	CDKL4	47.6592	-1.24187	0.306448	16.5091	0.000260072	0.0242855	D84
Unspecified neuron	CDKN1B	72.7052	0.444755	0.300595	14.7174	0.000637013	0.0374922	D84
Unspecified neuron	CEP164	121.046	-0.812138	0.231928	15.1735	0.000507137	0.0330364	D84
Unspecified neuron	CFAP44	55.2919	-1.08648	0.254235	22.7276	1.16079e-05	0.00389235	D84
Unspecified neuron	CFAP70	57.0165	-1.29014	0.326806	21.1993	2.49244e-05	0.00602843	D84
Unspecified neuron	CFAP92	79.9229	-0.90812	0.294505	16.525	0.000258009	0.0242855	D84
Unspecified neuron	CHMP4B	73.4706	1.22076	0.317022	16.0274	0.000330898	0.0268246	D84
Unspecified neuron	CNBP	134.559	1.04724	0.238798	21.6228	2.01678e-05	0.0054101	D84
Unspecified neuron	CNTFR	119.921	0.969065	0.26173	14.9002	0.000581371	0.0360401	D84
Unspecified neuron	CNTNAP2	1262	-1.21697	0.28586	17.3344	0.000172145	0.0198424	D84
Unspecified neuron	COBLL1	37.6863	-0.280197	0.335667	13.8357	0.000989955	0.0478351	D84
Unspecified neuron	COL19A1	59.8944	-1.31964	0.389474	13.8468	0.00098447	0.0478351	D84
Unspecified neuron	COL26A1	42.1368	0.544293	0.284987	21.68	1.95992e-05	0.00535493	D84
Unspecified neuron	CPM	158.32	0.471784	0.329515	23.1147	9.56566e-06	0.00380816	D84
Unspecified neuron	CRYBG3	109.508	-0.952156	0.29139	14.931	0.000572506	0.0358449	D84
Unspecified neuron	CRYL1	51.8192	-1.04431	0.309475	18.3497	0.000103613	0.0144289	D84
Unspecified neuron	CSMD3	183.405	-0.599273	0.275702	14.9759	0.000559793	0.0354471	D84
Unspecified neuron	CTHRC1	43.8916	-0.381976	0.271364	16.4707	0.000265118	0.0243182	D84
Unspecified neuron	DBET	16.0829	-0.426067	0.508298	15.8343	0.000364443	0.0286011	D84
Unspecified neuron	DDX24	250.786	0.807685	0.203882	15.8788	0.000356418	0.0281208	D84
Unspecified neuron	DHCR24	101.494	0.684002	0.236753	18.256	0.000108581	0.0148334	D84
Unspecified neuron	DHCR7	52.4702	1.30728	0.383375	20.1765	4.15644e-05	0.00851725	D84
Unspecified neuron	DLEU1	62.2192	-1.2355	0.27707	25.5198	2.87372e-06	0.00249405	D84
Unspecified neuron	DLEU2	308.773	-0.327283	0.154394	17.0104	0.000202413	0.0223199	D84
Unspecified neuron	DNAJA2	61.1443	1.13726	0.318842	16.3545	0.000280969	0.0244003	D84
Unspecified neuron	DPY19L1P1	185.831	-0.785135	0.219312	13.893	0.000961983	0.0476278	D84
Unspecified neuron	DPYSL3	369.962	0.0591617	0.192528	14.0151	0.000905014	0.0465975	D84
Unspecified neuron	DSCR9	42.2736	-1.47055	0.34022	19.4389	6.01031e-05	0.010201	D84
Unspecified neuron	ECT2L	150.319	-0.552807	0.214534	16.3803	0.00027737	0.0244003	D84
Unspecified neuron	EDNRB-AS1	17.5033	-1.22353	0.470121	15.1141	0.000522421	0.0335515	D84
Unspecified neuron	EEF1A1	376.901	0.878779	0.367613	17.3392	0.000171731	0.0198424	D84
Unspecified neuron	EEF2	264.375	1.01102	0.33811	21.9023	1.75376e-05	0.00501659	D84
Unspecified neuron	EGR1	104.17	0.694388	0.43085	16.3546	0.00028096	0.0244003	D84
Unspecified neuron	EIF1	178.403	0.981688	0.380071	14.86	0.000593192	0.0361651	D84
Unspecified neuron	EIF3D	139.996	0.710291	0.199334	14.5798	0.000682408	0.0385757	D84
Unspecified neuron	EIF4B	202.409	0.546356	0.226606	18.817	8.2024e-05	0.0125646	D84
Unspecified neuron	EIF4G2	491.098	0.476103	0.212127	14.3384	0.000769923	0.0418432	D84
Unspecified neuron	ELAVL4	213.463	-0.387972	0.224138	15.6732	0.000395003	0.0293651	D84
Unspecified neuron	ENSG00000218313	11.075	1.40412	0.493391	14.3126	0.000779916	0.0418432	D84
Unspecified neuron	ENSG00000222042	15.4742	1.40302	0.559749	17.8937	0.000130147	0.0165534	D84
Unspecified neuron	ENSG00000224016	29.3126	-1.32643	0.36257	14.2091	0.000821354	0.0434346	D84
Unspecified neuron	ENSG00000228463	51.3941	-0.717524	0.265592	16.9237	0.000211384	0.0223199	D84
Unspecified neuron	ENSG00000229272	75.5762	-1.26195	0.3337	14.715	0.000637789	0.0374922	D84
Unspecified neuron	ENSG00000229855	42.9905	-2.28649	0.514246	47.5374	4.75761e-11	7.01938e-07	D84
Unspecified neuron	ENSG00000231252	138.73	-1.60975	0.305735	27.4031	1.1207e-06	0.00118105	D84
Unspecified neuron	ENSG00000235538	10.998	1.33241	0.513493	18.647	8.93012e-05	0.0127917	D84
Unspecified neuron	ENSG00000236255	61.632	-0.467083	0.256388	15.6793	0.000393813	0.0293651	D84
Unspecified neuron	ENSG00000237550	11.2122	1.75853	0.708134	14.6965	0.000643715	0.0374922	D84
Unspecified neuron	ENSG00000248664	81.56	-0.384916	0.231371	19.1331	7.00312e-05	0.0111101	D84
Unspecified neuron	ENSG00000248710	19.0969	-0.990009	0.384553	16.8876	0.000215232	0.0223199	D84
Unspecified neuron	ENSG00000249787	19.9079	-2.24969	0.607485	16.8345	0.000221019	0.0226453	D84
Unspecified neuron	ENSG00000250101	27.7511	-0.917353	0.401867	16.899	0.000214007	0.0223199	D84
Unspecified neuron	ENSG00000250764	38.6637	-0.483857	0.328267	15.6834	0.000393001	0.0293651	D84
Unspecified neuron	ENSG00000251574	25.1171	-1.61765	0.461948	14.6945	0.000644349	0.0374922	D84
Unspecified neuron	ENSG00000251598	17.6188	-2.01096	0.504854	23.1871	9.22523e-06	0.00380816	D84
Unspecified neuron	ENSG00000253778	10.2104	-1.91087	0.557227	23.0126	1.00663e-05	0.00380816	D84
Unspecified neuron	ENSG00000256825	85.3545	-0.787111	0.274164	23.0407	9.92602e-06	0.00380816	D84
Unspecified neuron	ENSG00000257261	42.0015	-1.41843	0.39908	13.9666	0.000927235	0.0468508	D84
Unspecified neuron	ENSG00000258394	12.4915	-1.83467	0.665627	18.7132	8.63948e-05	0.0125802	D84
Unspecified neuron	ENSG00000258561	50.3389	-1.10708	0.366734	16.7816	0.000226949	0.0230924	D84
Unspecified neuron	ENSG00000258932	166.223	-1.60455	0.304877	28.0094	8.27629e-07	0.00109707	D84
Unspecified neuron	ENSG00000259483	13.9569	-1.85012	0.503979	14.1276	0.000855527	0.0450801	D84
Unspecified neuron	ENSG00000261170	49.6195	-0.662366	0.339985	13.996	0.00091372	0.0468091	D84
Unspecified neuron	ENSG00000263257	12.4871	-1.19442	0.48354	21.8861	1.76808e-05	0.00501659	D84
Unspecified neuron	ENSG00000269179	48.6057	-0.271195	0.326906	19.9544	4.64464e-05	0.00878551	D84
Unspecified neuron	ENSG00000273118	39.1194	-1.02978	0.293031	24.1304	5.7565e-06	0.0035779	D84
Unspecified neuron	ENSG00000274333	86.4833	-1.11481	0.273739	16.4704	0.000265148	0.0243182	D84
Unspecified neuron	ENSG00000274422	331.331	-0.743854	0.389733	13.6964	0.00106138	0.0491132	D84
Unspecified neuron	ENSG00000277701	12.0582	-2.06506	0.554486	15.8124	0.00036846	0.0287633	D84
Unspecified neuron	ENSG00000278276	23.5539	-0.802499	0.427423	14.6483	0.000659426	0.0380046	D84
Unspecified neuron	ENSG00000278766	32.7034	-1.33943	0.348017	19.4347	6.0228e-05	0.010201	D84
Unspecified neuron	ENSG00000283108	111.788	-0.891368	0.248159	21.6896	1.95062e-05	0.00535493	D84
Unspecified neuron	ENSG00000284772	26.3402	-0.851347	0.343027	13.644	0.00108952	0.0499217	D84
Unspecified neuron	ENSG00000285822	13.1318	-0.579483	0.532254	13.8118	0.00100183	0.0478351	D84
Unspecified neuron	ENSG00000286103	13.2004	-2.36903	0.602396	16.279	0.000291777	0.0247407	D84
Unspecified neuron	ENSG00000286328	189.726	-1.4087	0.279359	24.862	3.99279e-06	0.00327276	D84
Unspecified neuron	ENSG00000286385	55.8566	-2.35195	0.429123	28.1846	7.58195e-07	0.00109707	D84
Unspecified neuron	ENSG00000286736	136.993	0.830554	0.256041	15.8912	0.000354225	0.0280981	D84
Unspecified neuron	ENSG00000286808	44.4723	-1.41952	0.373885	17.0024	0.000203227	0.0223199	D84
Unspecified neuron	ENSG00000287097	62.1667	-1.29297	0.458075	17.7572	0.000139337	0.0172013	D84
Unspecified neuron	ENSG00000287146	23.9472	-1.23274	0.39588	18.2317	0.00010991	0.0148772	D84
Unspecified neuron	ENSG00000287383	30.0524	-1.45469	0.392385	13.6529	0.00108471	0.0499028	D84
Unspecified neuron	ENSG00000287404	27.1931	-0.775257	0.337588	16.6981	0.000236616	0.0237572	D84
Unspecified neuron	ENSG00000287721	20.2799	-1.42662	0.413199	15.1702	0.000507977	0.0330364	D84
Unspecified neuron	ENSG00000287722	16.481	-0.718961	0.401384	14.1056	0.000864977	0.0452935	D84
Unspecified neuron	ENSG00000287975	29.3534	-2.177	0.416883	28.0441	8.13397e-07	0.00109707	D84
Unspecified neuron	ENSG00000288011	11.2074	-2.04678	0.607361	20.9048	2.88788e-05	0.00665747	D84
Unspecified neuron	ENSG00000288321	20.6226	-1.73586	0.489889	17.7491	0.000139904	0.0172013	D84
Unspecified neuron	EOGT	88.8687	-0.61001	0.22585	34.3523	3.47122e-08	0.000256072	D84
Unspecified neuron	ERMP1	109.228	-0.979259	0.229044	19.4617	5.94226e-05	0.010201	D84
Unspecified neuron	ERN2	14.0838	-1.41494	0.479987	14.6038	0.000674257	0.0382615	D84
Unspecified neuron	ESYT3	18.1003	-1.78191	0.540938	15.5888	0.000412039	0.0302449	D84
Unspecified neuron	EYA4	41.5583	1.17372	0.455695	16.4261	0.000271092	0.0244003	D84
Unspecified neuron	EYS	127.594	-0.91023	0.277654	21.0634	2.66773e-05	0.00634833	D84
Unspecified neuron	EZR	146.881	-0.0484574	0.219652	21.385	2.27147e-05	0.00577816	D84
Unspecified neuron	F7	15.152	-2.02354	0.53629	14.8629	0.000592337	0.0361651	D84
Unspecified neuron	FAM227B	90.7324	-1.19418	0.276672	23.6034	7.49195e-06	0.00368454	D84
Unspecified neuron	FBN2	53.3674	-0.336015	0.271829	16.0653	0.000324684	0.0266132	D84
Unspecified neuron	FBXW12	20.4925	-1.59851	0.371189	22.839	1.09794e-05	0.00385776	D84
Unspecified neuron	FER1L5	40.1529	-1.05081	0.314314	18.123	0.00011605	0.0151522	D84
Unspecified neuron	FILIP1	35.6535	-1.05904	0.381993	14.4403	0.000731683	0.0407368	D84
Unspecified neuron	FIRRE	28.3574	-1.60097	0.454772	19.7809	5.06562e-05	0.00922693	D84
Unspecified neuron	FLJ40194	22.2807	-1.27915	0.397632	15.7207	0.000385748	0.0293651	D84
Unspecified neuron	FLJ46284	28.0626	-1.22761	0.336182	14.4051	0.000744671	0.041304	D84
Unspecified neuron	FOXK2	473.114	0.584925	0.168111	16.4688	0.000265367	0.0243182	D84
Unspecified neuron	FSTL1	28.2204	0.619131	0.354784	16.549	0.000254932	0.0242663	D84
Unspecified neuron	FTH1	35.208	0.913497	0.484503	17.4565	0.000161948	0.019115	D84
Unspecified neuron	GAK	389.267	0.561384	0.220276	22.3108	1.42979e-05	0.00439481	D84
Unspecified neuron	GAP43	207.761	0.2275	0.288037	22.9266	1.05088e-05	0.00385776	D84
Unspecified neuron	GAPDH	62.642	0.815329	0.483852	20.0198	4.49537e-05	0.00861359	D84
Unspecified neuron	GCC2-AS1	76.6977	-1.06831	0.275155	22.7557	1.1446e-05	0.00389235	D84
Unspecified neuron	GDA	29.3391	1.80408	0.533786	19.1657	6.89006e-05	0.0110552	D84
Unspecified neuron	GINS2	64.5346	-0.993619	0.251548	15.6521	0.000399203	0.0294492	D84
Unspecified neuron	GPR160	79.2817	-1.20815	0.270737	27.6989	9.66647e-07	0.00109707	D84
Unspecified neuron	GPR39	60.013	-0.682161	0.306147	15.434	0.000445203	0.0316573	D84
Unspecified neuron	GPT2	88.1654	0.946428	0.278161	13.9409	0.000939253	0.0469754	D84
Unspecified neuron	GRIK2	620.839	-0.838625	0.246863	13.9294	0.000944634	0.0470849	D84
Unspecified neuron	GTF2IRD1P1	41.4447	-0.94008	0.292702	28.6163	6.11e-07	0.00109707	D84
Unspecified neuron	H1-4	33.5516	0.935075	0.382389	21.9175	1.74053e-05	0.00501659	D84
Unspecified neuron	HACD4	48.9821	-1.33445	0.376257	17.471	0.000160773	0.019115	D84
Unspecified neuron	HEXIM2	11.3036	0.25299	0.616674	13.6954	0.00106189	0.0491132	D84
Unspecified neuron	HMGCS1	835.712	0.893323	0.349786	14.2113	0.000820458	0.0434346	D84
Unspecified neuron	HNRNPA1	173.791	0.945898	0.203619	33.1342	6.38262e-08	0.000313897	D84
Unspecified neuron	HRK	51.3011	0.442884	0.250174	13.8386	0.000988509	0.0478351	D84
Unspecified neuron	HSF5	40.8281	-1.77206	0.402764	20.0349	4.46147e-05	0.00861359	D84
Unspecified neuron	HSP90AB1	499.488	0.938912	0.231062	22.8385	1.09818e-05	0.00385776	D84
Unspecified neuron	IFTAP	40.9711	-1.40909	0.303307	24.4569	4.88937e-06	0.0035779	D84
Unspecified neuron	IGFBP5	178.56	0.127262	0.363125	15.7312	0.000383722	0.0293651	D84
Unspecified neuron	IGFBPL1	77.6975	0.115961	0.303483	19.1647	6.89356e-05	0.0110552	D84
Unspecified neuron	IL1RAPL2	67.5107	-1.37857	0.284851	24.2227	5.49664e-06	0.0035779	D84
Unspecified neuron	IRF7	18.4628	2.11243	0.531674	15.6678	0.000396072	0.0293651	D84
Unspecified neuron	KIRREL1	163.82	0.251061	0.257263	14.0856	0.000873657	0.0455475	D84
Unspecified neuron	KLHDC3	22.8479	0.929513	0.392383	13.735	0.00104109	0.0486199	D84
Unspecified neuron	KPNA2	79.3437	1.24666	0.31548	18.6064	9.11336e-05	0.0129287	D84
Unspecified neuron	LINC00342	187.206	-1.20699	0.2711	20.2226	4.06181e-05	0.00851725	D84
Unspecified neuron	LINC00366	29.1415	-0.245293	0.45589	22.3651	1.3915e-05	0.00436812	D84
Unspecified neuron	LINC00437	10.5784	0.481115	0.46831	18.8644	8.01047e-05	0.0124407	D84
Unspecified neuron	LINC00461	668.239	-0.174069	0.270305	13.9793	0.000921365	0.0468508	D84
Unspecified neuron	LINC00536	28.6188	2.55878	0.9005	16.9768	0.000205845	0.0223199	D84
Unspecified neuron	LINC00589	13.6945	-0.625295	0.523966	18.3299	0.000104642	0.0144289	D84
Unspecified neuron	LINC00648	54.7082	-1.25343	0.276882	26.7487	1.55453e-06	0.00143347	D84
Unspecified neuron	LINC01355	26.5557	-1.15578	0.346479	18.0887	0.000118058	0.0151748	D84
Unspecified neuron	LINC01376	133.773	-1.08491	0.331867	18.7255	8.58649e-05	0.0125802	D84
Unspecified neuron	LINC01505	209.527	0.233525	0.257591	18.7233	8.59575e-05	0.0125802	D84
Unspecified neuron	LINC01618	40.2476	-0.998822	0.305013	16.8948	0.000214455	0.0223199	D84
Unspecified neuron	LINC01707	43.65	0.125004	0.322001	28.7835	5.61998e-07	0.00109707	D84
Unspecified neuron	LINC01748	95.0447	-1.46791	0.30108	23.8409	6.65285e-06	0.00368454	D84
Unspecified neuron	LINC02334	32.1021	-0.804881	0.384302	24.0535	5.98203e-06	0.0035779	D84
Unspecified neuron	LINC02340	105.849	-1.59007	0.376459	23.4915	7.92277e-06	0.00377073	D84
Unspecified neuron	LINC02464	15.4626	-1.61903	0.431162	23.7432	6.98606e-06	0.00368454	D84
Unspecified neuron	LINC02641	15.792	0.246309	0.479455	19.8737	4.83599e-05	0.00891877	D84
Unspecified neuron	LINC02763	25.1572	0.651227	0.359743	16.2834	0.000291141	0.0247407	D84
Unspecified neuron	LRRC39	84.577	-0.935852	0.282612	15.4894	0.000433023	0.031026	D84
Unspecified neuron	LRRC69	72.9098	-0.903569	0.287894	16.5672	0.000252631	0.0242034	D84
Unspecified neuron	LSG1	117.931	1.20137	0.331813	15.3832	0.000456651	0.0319702	D84
Unspecified neuron	LYN	21.8092	1.6634	0.58056	19.75	5.14455e-05	0.00925642	D84
Unspecified neuron	MAP1LC3B2	53.3338	-0.879848	0.306993	13.9129	0.000952476	0.0473159	D84
Unspecified neuron	MARCKSL1	56.2721	0.603787	0.394261	14.8097	0.000608303	0.0367728	D84
Unspecified neuron	MARVELD2	16.3928	-1.39789	0.416545	21.2627	2.41476e-05	0.00593789	D84
Unspecified neuron	MASP1	57.2764	-0.134305	0.311992	18.7516	8.47523e-05	0.0125802	D84
Unspecified neuron	MCL1	166.188	0.753578	0.213789	13.9724	0.000924566	0.0468508	D84
Unspecified neuron	METAP2	216.836	1.01543	0.239155	19.3165	6.38953e-05	0.0105923	D84
Unspecified neuron	MIR4435-2HG	42.4592	-1.09714	0.41027	15.0313	0.000544488	0.0347765	D84
Unspecified neuron	MIR9-1HG	283.793	0.186426	0.226955	21.4678	2.1793e-05	0.00564094	D84
Unspecified neuron	MIRLET7IHG	132.25	-0.975452	0.275101	20.4883	3.55655e-05	0.00771667	D84
Unspecified neuron	MLLT11	43.1977	0.5998	0.420056	14.5559	0.000690614	0.0388905	D84
Unspecified neuron	MRAP	38.2642	-0.590387	0.349423	14.9628	0.000563478	0.035528	D84
Unspecified neuron	MRFAP1L1	45.6998	1.44756	0.309007	29.1821	4.60448e-07	0.00109707	D84
Unspecified neuron	MRPL43	10.4677	2.10666	0.641595	16.3977	0.000274963	0.0244003	D84
Unspecified neuron	MT-CYB	188.082	1.36662	0.376024	16.0814	0.000322086	0.0266132	D84
Unspecified neuron	MT-ND1	115.632	1.43681	0.375932	15.7745	0.000375497	0.0290057	D84
Unspecified neuron	MT-RNR1	10465	1.26004	0.511099	15.2559	0.000486652	0.0329387	D84
Unspecified neuron	MT-RNR2	7827.01	1.05392	0.468029	14.3932	0.000749126	0.0413955	D84
Unspecified neuron	NAALADL2	220.947	-1.09272	0.266546	17.0481	0.000198635	0.0223199	D84
Unspecified neuron	NACA	86.9664	0.82486	0.327382	15.3022	0.000475526	0.0325638	D84
Unspecified neuron	NALCN	33.302	-1.43953	0.435866	14.9124	0.000577845	0.0359727	D84
Unspecified neuron	NALCN-AS1	16.1631	2.05145	0.596876	20.9762	2.78662e-05	0.00652599	D84
Unspecified neuron	NAPA	185.155	1.06569	0.258991	18.8029	8.26057e-05	0.0125646	D84
Unspecified neuron	NCKIPSD	54.04	0.628839	0.280986	20.0599	4.40607e-05	0.00861359	D84
Unspecified neuron	NDST3	111.958	-1.3073	0.294351	19.6778	5.33359e-05	0.00948094	D84
Unspecified neuron	NDST4	214.447	-1.24837	0.319877	20.7884	3.06095e-05	0.00694789	D84
Unspecified neuron	NEMP2	29.786	-1.6321	0.373481	19.268	6.5464e-05	0.0107317	D84
Unspecified neuron	NEXN	122.942	-0.912254	0.269497	16.5182	0.000258887	0.0242855	D84
Unspecified neuron	NLRC4	143.361	-0.685882	0.296807	13.82	0.000997775	0.0478351	D84
Unspecified neuron	NOS1	13.6385	-1.96668	0.470464	31.0131	1.84329e-07	0.000679896	D84
Unspecified neuron	NSDHL	55.9299	0.945762	0.320954	14.8307	0.000601953	0.0365482	D84
Unspecified neuron	OPRD1	14.4332	1.46306	0.496443	20.1902	4.12812e-05	0.00851725	D84
Unspecified neuron	PANTR1	184.709	-0.733125	0.226897	14.0634	0.000883417	0.0457331	D84
Unspecified neuron	PAPPA	61.1491	-0.735052	0.383146	23.6705	7.2447e-06	0.00368454	D84
Unspecified neuron	PCDHGA1	16.9242	-1.71672	0.503846	14.2439	0.000807181	0.0431491	D84
Unspecified neuron	PCSK2	143.345	-1.27939	0.333443	14.3156	0.000778771	0.0418432	D84
Unspecified neuron	PDHA1	68.2688	0.721586	0.23388	13.9481	0.000935851	0.0469644	D84
Unspecified neuron	PEA15	62.4651	0.582706	0.325955	13.8553	0.000980298	0.0478351	D84
Unspecified neuron	PEG10	351.553	0.412062	0.244421	18.3448	0.000103865	0.0144289	D84
Unspecified neuron	PES1	80.9089	0.907652	0.241158	14.8692	0.000590464	0.0361651	D84
Unspecified neuron	PIGB	72.3353	-0.66416	0.263188	13.8636	0.000976226	0.0478351	D84
Unspecified neuron	PILRB	80.1033	-0.215444	0.268449	14.6936	0.000644647	0.0374922	D84
Unspecified neuron	PKD1L1	51.8174	-0.582508	0.301777	17.654	0.000146716	0.0178896	D84
Unspecified neuron	PKD2L2	89.3291	-0.776963	0.217785	24.2525	5.41557e-06	0.0035779	D84
Unspecified neuron	PLK2	138.809	0.458508	0.199012	17.2739	0.000177428	0.0202928	D84
Unspecified neuron	POLR3G	69.2055	-0.509041	0.253123	15.6816	0.000393355	0.0293651	D84
Unspecified neuron	PPP1R12A-AS2	50.895	-1.09854	0.286134	14.8609	0.000592917	0.0361651	D84
Unspecified neuron	PPP1R15A	81.5105	0.985691	0.264823	14.4623	0.000723672	0.0404434	D84
Unspecified neuron	PPP2R2B	858.04	-0.425891	0.235529	13.8231	0.000996227	0.0478351	D84
Unspecified neuron	PROZ	22.6535	-0.912184	0.396417	16.9153	0.000212267	0.0223199	D84
Unspecified neuron	PRR16	132.833	-1.22438	0.301117	16.1464	0.000311777	0.0259885	D84
Unspecified neuron	PRTG	27.4882	0.806786	0.473952	14.1039	0.000865715	0.0452935	D84
Unspecified neuron	PTMS	76.1287	0.663129	0.319445	14.6102	0.000672114	0.0382615	D84
Unspecified neuron	RABGEF1	159.412	0.539723	0.215463	14.6177	0.000669583	0.0382615	D84
Unspecified neuron	RAN	50.4633	0.976795	0.343073	14.2235	0.000815464	0.0434345	D84
Unspecified neuron	RASSF4	24.1151	-0.553759	0.391159	16.3533	0.000281147	0.0244003	D84
Unspecified neuron	RBM8A	105.701	0.952488	0.226372	17.818	0.000135166	0.0169003	D84
Unspecified neuron	RDH13	115.627	-0.469517	0.244563	20.3202	3.86838e-05	0.00827162	D84
Unspecified neuron	RFC4	87.6854	0.373206	0.255895	14.6931	0.000644803	0.0374922	D84
Unspecified neuron	RFPL2	29.7118	-1.48033	0.387772	23.3356	8.56514e-06	0.00380816	D84
Unspecified neuron	RND1	43.9456	1.16809	0.338522	22.2682	1.46054e-05	0.00439771	D84
Unspecified neuron	RNF165	141.216	0.43501	0.242479	15.166	0.000509037	0.0330364	D84
Unspecified neuron	RNF32	47.4873	-1.15882	0.310745	16.2557	0.000295206	0.0248884	D84
Unspecified neuron	RPL11	130.02	1.40058	0.425577	15.2971	0.000476737	0.0325638	D84
Unspecified neuron	RPL15	99.5803	0.842987	0.423471	16.5859	0.000250275	0.0242034	D84
Unspecified neuron	RPL22	62.8783	1.26212	0.367034	20.7488	3.12223e-05	0.0069796	D84
Unspecified neuron	RPL23A	52.7878	0.83402	0.327487	16.3677	0.000279125	0.0244003	D84
Unspecified neuron	RPL35	47.1644	1.1873	0.440985	13.9821	0.000920064	0.0468508	D84
Unspecified neuron	RPL39	29.4764	1.35965	0.541518	15.22	0.000495468	0.0330364	D84
Unspecified neuron	RPL4	145.035	0.48521	0.350577	15.6941	0.000390894	0.0293651	D84
Unspecified neuron	RPL5	102.812	1.11087	0.421676	15.1972	0.000501155	0.0330364	D84
Unspecified neuron	RPL7	44.3439	1.04837	0.419105	15.5548	0.000419111	0.0304609	D84
Unspecified neuron	RPLP1	63.6788	1.05802	0.455687	14.5464	0.000693888	0.0389263	D84
Unspecified neuron	RPS24	195.318	0.660973	0.347491	14.0654	0.000882564	0.0457331	D84
Unspecified neuron	RPS3	150.298	0.671396	0.238376	13.7125	0.00105286	0.0490029	D84
Unspecified neuron	SC5D	135.399	0.610317	0.298775	13.7845	0.00101562	0.0481814	D84
Unspecified neuron	SCN7A	15.7306	-1.28529	0.536417	18.1794	0.00011282	0.0149843	D84
Unspecified neuron	SDS	29.2035	-0.851209	0.379259	13.7656	0.00102529	0.0484438	D84
Unspecified neuron	SEPTIN3	170.075	0.481736	0.32436	15.4886	0.000433194	0.031026	D84
Unspecified neuron	SF3A1	126.777	0.825447	0.277344	14.631	0.000665158	0.0381858	D84
Unspecified neuron	SHB	172.592	0.137957	0.227753	27.2127	1.23264e-06	0.00121243	D84
Unspecified neuron	SLC30A1	27.7736	1.33501	0.367983	16.4113	0.000273108	0.0244003	D84
Unspecified neuron	SLC3A1	260.574	-0.631008	0.276353	16.5983	0.000248725	0.0242034	D84
Unspecified neuron	SLCO1B1	18.8391	-1.48961	0.433686	13.7345	0.00104134	0.0486199	D84
Unspecified neuron	SLIT2	222.431	-0.483393	0.337234	16.5717	0.000252064	0.0242034	D84
Unspecified neuron	SNHG14	3072.99	-0.571938	0.161613	20.5279	3.48681e-05	0.00767826	D84
Unspecified neuron	SNORC	40.7979	-0.88416	0.286844	13.8306	0.000992476	0.0478351	D84
Unspecified neuron	SNX31	51.8793	1.58584	0.34799	27.8376	9.01851e-07	0.00109707	D84
Unspecified neuron	SPDYA	198.074	-0.422861	0.191968	19.9068	4.75662e-05	0.00888343	D84
Unspecified neuron	SRP9	177.295	0.645002	0.195931	17.8707	0.000131649	0.0166013	D84
Unspecified neuron	ST8SIA2	148.395	-0.114046	0.192152	15.7967	0.000371362	0.0288372	D84
Unspecified neuron	STMN1	197.031	0.232774	0.210348	24.0267	6.0626e-06	0.0035779	D84
Unspecified neuron	STMN2	180.909	0.288603	0.351066	15.353	0.000463601	0.0322579	D84
Unspecified neuron	SYCP2	57.6782	-1.11196	0.319572	14.3797	0.000754184	0.0415195	D84
Unspecified neuron	SYTL3	39.9824	-0.626645	0.369594	15.3439	0.0004657	0.0322579	D84
Unspecified neuron	TBKBP1	28.5063	1.52017	0.393842	16.895	0.000214431	0.0223199	D84
Unspecified neuron	TDRD7	48.3745	-0.782953	0.303798	15.196	0.000501447	0.0330364	D84
Unspecified neuron	TH2LCRR	36.7842	-1.16786	0.370972	15.408	0.000451024	0.0318393	D84
Unspecified neuron	TM4SF20	16.0708	-1.09844	0.447032	14.351	0.000765086	0.0418077	D84
Unspecified neuron	TNFRSF10B	305.526	0.580572	0.191064	14.802	0.000610637	0.0367728	D84
Unspecified neuron	TNFRSF10D	30.9783	0.386342	0.357971	16.0432	0.000328296	0.0267607	D84
Unspecified neuron	TOMM20L-DT	63.0571	-0.558311	0.227059	24.6093	4.53069e-06	0.0035182	D84
Unspecified neuron	TPM3	216.047	0.786827	0.21274	13.813	0.00100126	0.0478351	D84
Unspecified neuron	TRIM4	162.418	0.0696103	0.177686	13.9543	0.000932942	0.0469644	D84
Unspecified neuron	TRPC1	214.746	-0.781392	0.224007	14.6602	0.00065551	0.037927	D84
Unspecified neuron	TRPC5	59.8242	-0.809386	0.314994	14.3239	0.00077556	0.0418432	D84
Unspecified neuron	TRPC6	64.225	-0.939019	0.357341	16.6656	0.000240498	0.0239751	D84
Unspecified neuron	TSPAN13	113.79	-0.0892475	0.199407	14.7897	0.000614411	0.0368497	D84
Unspecified neuron	TUBB4B	38.123	1.43394	0.366159	16.6231	0.000245665	0.0241636	D84
Unspecified neuron	TUBB6	30.6091	-0.483154	0.303712	17.1754	0.000186387	0.0211534	D84
Unspecified neuron	TUBGCP4	91.2106	-0.757955	0.231672	19.0383	7.34303e-05	0.0115254	D84
Unspecified neuron	TUBGCP5	180.939	-0.690912	0.245597	13.8546	0.000980658	0.0478351	D84
Unspecified neuron	TWNK	18.9949	2.01408	0.48857	18.0849	0.00011828	0.0151748	D84
Unspecified neuron	UFL1-AS1	99.3084	-1.27278	0.277229	23.163	9.33723e-06	0.00380816	D84
Unspecified neuron	VASH2	100.722	0.421185	0.244913	17.0109	0.000202366	0.0223199	D84
Unspecified neuron	VIL1	34.6954	-1.25704	0.326955	22.6808	1.1883e-05	0.00389603	D84
Unspecified neuron	VSIG10L2	20.6092	-1.5387	0.43966	14.012	0.000906431	0.0465975	D84
Unspecified neuron	VSTM2B	43.8819	-0.547278	0.283633	15.2558	0.000486691	0.0329387	D84
Unspecified neuron	WWC1	159.169	0.405738	0.257493	13.651	0.00108573	0.0499028	D84
Unspecified neuron	XACT	32.9226	-1.05818	0.377275	16.0752	0.000323088	0.0266132	D84
Unspecified neuron	YBX3	18.307	0.864096	0.384985	15.1117	0.000523034	0.0335515	D84
Unspecified neuron	YWHAE	543.495	1.16832	0.260945	20.1331	4.24776e-05	0.00855164	D84
Unspecified neuron	ZFAS1	167.658	0.581577	0.271272	13.8009	0.00100733	0.0479425	D84
Unspecified neuron	ZFPM2-AS1	49.4351	-1.33781	0.479761	13.7604	0.00102795	0.0484438	D84
Unspecified neuron	ZMAT1	99.5332	-1.03825	0.27623	15.1657	0.000509099	0.0330364	D84
Unspecified neuron	ZNF432	160.115	-0.179536	0.229549	14.928	0.000573363	0.0358449	D84
Unspecified neuron	ZNF626	20.0321	-1.40571	0.420318	18.2057	0.00011135	0.014935	D84
Pan neuron/Cajal - Retzius	7SK	156.015	1.91112	0.652803	22.4124	1.35894e-05	0.00612489	D84
Pan neuron/Cajal - Retzius	ABCA6	9.93511	-2.02079	0.650324	18.8461	8.08384e-05	0.0170877	D84
Pan neuron/Cajal - Retzius	ACSL3	520.079	0.392244	0.139031	14.7096	0.000639522	0.0491176	D84
Pan neuron/Cajal - Retzius	ACTB	343.999	-0.0794393	0.452205	14.907	0.000579417	0.0468098	D84
Pan neuron/Cajal - Retzius	ADCY7	44.2747	-0.65644	0.298528	17.0452	0.000198925	0.0276991	D84
Pan neuron/Cajal - Retzius	AGTRAP	10.1539	-1.81968	0.702172	15.0792	0.000531608	0.0447708	D84
Pan neuron/Cajal - Retzius	AMN1	306.786	0.166966	0.171944	14.7182	0.000636785	0.0491176	D84
Pan neuron/Cajal - Retzius	APOO	78.1049	0.378205	0.20668	15.176	0.000506481	0.044033	D84
Pan neuron/Cajal - Retzius	ARC	23.8723	1.45304	0.479068	38.9753	3.44057e-09	2.94633e-05	D84
Pan neuron/Cajal - Retzius	ARHGAP19	22.5206	1.57752	0.42013	14.7006	0.000642397	0.0491176	D84
Pan neuron/Cajal - Retzius	ARL6IP1	94.2793	0.596989	0.473081	15.2934	0.000477625	0.0421491	D84
Pan neuron/Cajal - Retzius	ATP5F1B	132.815	0.796275	0.258562	15.2839	0.00047989	0.0421491	D84
Pan neuron/Cajal - Retzius	AUNIP	64.3846	-1.41173	0.38778	15.1214	0.000520515	0.0443526	D84
Pan neuron/Cajal - Retzius	AZIN1	234.108	0.303423	0.213968	16.3071	0.000287716	0.032363	D84
Pan neuron/Cajal - Retzius	BCAP31	53.1932	0.0215208	0.296395	18.8791	7.95178e-05	0.0170877	D84
Pan neuron/Cajal - Retzius	BPGM	58.5341	0.0336807	0.280784	37.5568	6.99256e-09	3.99205e-05	D84
Pan neuron/Cajal - Retzius	BPNT2	138.567	0.436178	0.205347	16.0921	0.00032037	0.0345883	D84
Pan neuron/Cajal - Retzius	BRD2	493.372	0.216711	0.25551	17.6123	0.000149806	0.0230938	D84
Pan neuron/Cajal - Retzius	BTF3	44.7948	0.818124	0.377653	15.4103	0.000450493	0.0414586	D84
Pan neuron/Cajal - Retzius	BTG2	25.9494	0.92223	0.423745	20.0894	4.34151e-05	0.0123928	D84
Pan neuron/Cajal - Retzius	C1QTNF1	11.4859	-2.22787	0.757356	20.6379	3.30023e-05	0.0104672	D84
Pan neuron/Cajal - Retzius	C2CD6	84.0906	-1.08016	0.277773	27.3441	1.15424e-06	0.0014671	D84
Pan neuron/Cajal - Retzius	C8orf44-SGK3	71.5847	-0.303833	0.241183	15.2859	0.000479417	0.0421491	D84
Pan neuron/Cajal - Retzius	CALM2	186.644	0.700665	0.367034	17.4947	0.000158883	0.0238701	D84
Pan neuron/Cajal - Retzius	CALR	98.4835	0.101938	0.303488	17.9121	0.000128952	0.0212362	D84
Pan neuron/Cajal - Retzius	CAPRIN1	491.571	0.17133	0.12321	16.9459	0.000209045	0.0279711	D84
Pan neuron/Cajal - Retzius	CCNYL1	239.097	0.133234	0.168934	15.0632	0.00053588	0.0447708	D84
Pan neuron/Cajal - Retzius	CDC14B	730.816	-0.067326	0.139339	25.6519	2.69008e-06	0.00242489	D84
Pan neuron/Cajal - Retzius	CFAP20	65.0704	0.284238	0.252476	26.6125	1.66406e-06	0.00190002	D84
Pan neuron/Cajal - Retzius	CFL1	132.917	0.286299	0.400072	17.7738	0.000138186	0.0221188	D84
Pan neuron/Cajal - Retzius	CHMP2A	46.1244	0.225216	0.323459	15.6552	0.00039858	0.0393625	D84
Pan neuron/Cajal - Retzius	CIITA	30.0104	-0.871335	0.300918	22.0952	1.5925e-05	0.00665239	D84
Pan neuron/Cajal - Retzius	CIRBP	146.705	0.760852	0.249594	18.0351	0.000121261	0.0207842	D84
Pan neuron/Cajal - Retzius	COL17A1	50.2755	-1.13671	0.331085	20.0384	4.45364e-05	0.0125045	D84
Pan neuron/Cajal - Retzius	COPG2	1026.57	0.440123	0.217175	15.0375	0.000542806	0.0448935	D84
Pan neuron/Cajal - Retzius	COPG2IT1	195.679	0.788156	0.267714	22.1784	1.52765e-05	0.00665239	D84
Pan neuron/Cajal - Retzius	DACT1	55.9492	0.867492	0.318428	24.1899	5.5876e-06	0.004205	D84
Pan neuron/Cajal - Retzius	DDX6	530.388	0.388677	0.169881	16.8959	0.000214345	0.0282391	D84
Pan neuron/Cajal - Retzius	EEF2	265.413	0.564535	0.402234	16.4209	0.000271802	0.0319914	D84
Pan neuron/Cajal - Retzius	EGR1	233.531	0.710808	0.386361	20.7079	3.1867e-05	0.0102978	D84
Pan neuron/Cajal - Retzius	EHD1	81.5523	-0.0448191	0.311981	16.6138	0.000246808	0.0300314	D84
Pan neuron/Cajal - Retzius	EIF1	132.972	0.69782	0.396249	16.3304	0.000284375	0.032363	D84
Pan neuron/Cajal - Retzius	EIF1AD	27.9274	0.881223	0.358851	15.8757	0.000356969	0.0368301	D84
Pan neuron/Cajal - Retzius	EIF4A2	315.242	0.0483136	0.217539	21.1975	2.49467e-05	0.00890128	D84
Pan neuron/Cajal - Retzius	EIF4A3	89.9609	0.37481	0.260348	21.2438	2.43767e-05	0.00888297	D84
Pan neuron/Cajal - Retzius	EIF4B	204.223	0.501701	0.221992	19.8426	4.91172e-05	0.0131442	D84
Pan neuron/Cajal - Retzius	EIF4G2	777.001	-0.0512531	0.189749	32.0977	1.07171e-07	0.000458879	D84
Pan neuron/Cajal - Retzius	EIF4H	172.477	0.489955	0.189687	14.9785	0.000559063	0.0455956	D84
Pan neuron/Cajal - Retzius	EIF5	310.047	-0.355847	0.18216	23.5876	7.55129e-06	0.00432128	D84
Pan neuron/Cajal - Retzius	ELOVL6	1151.43	0.596591	0.144634	17.3547	0.000170406	0.0249448	D84
Pan neuron/Cajal - Retzius	ENSG00000228862	36.5364	-1.57499	0.340943	23.9126	6.41856e-06	0.0042281	D84
Pan neuron/Cajal - Retzius	ENSG00000228999	112.413	-1.39123	0.283565	23.2582	8.90329e-06	0.00462081	D84
Pan neuron/Cajal - Retzius	ENSG00000229855	16.0891	2.0062	0.735983	16.3076	0.000287645	0.032363	D84
Pan neuron/Cajal - Retzius	ENSG00000234626	109.665	0.9223	0.265521	26.1959	2.04942e-06	0.00206473	D84
Pan neuron/Cajal - Retzius	ENSG00000235837	103.372	-0.876313	0.250504	19.6077	5.52381e-05	0.0139695	D84
Pan neuron/Cajal - Retzius	ENSG00000254777	29.9975	-0.824633	0.435908	19.4562	5.95856e-05	0.0143735	D84
Pan neuron/Cajal - Retzius	ENSG00000256825	61.7751	-1.02061	0.299746	15.6877	0.000392164	0.0393625	D84
Pan neuron/Cajal - Retzius	ENSG00000267448	23.3692	-0.181633	0.357013	14.9603	0.000564167	0.0457938	D84
Pan neuron/Cajal - Retzius	ENSG00000269043	97.9706	-1.17992	0.277983	18.1327	0.000115488	0.0207842	D84
Pan neuron/Cajal - Retzius	ENSG00000279674	50.6995	-1.26676	0.346298	18.0578	0.000119894	0.0207842	D84
Pan neuron/Cajal - Retzius	ENSG00000283321	49.9524	-0.970985	0.29902	23.3585	8.46776e-06	0.0045321	D84
Pan neuron/Cajal - Retzius	ENSG00000284726	45.463	-0.618188	0.295709	17.9745	0.000124994	0.0207842	D84
Pan neuron/Cajal - Retzius	ENSG00000286050	24.5949	1.48146	0.47846	23.6938	7.16078e-06	0.00432128	D84
Pan neuron/Cajal - Retzius	ENSG00000286736	1308.33	1.03637	0.250062	17.2548	0.000179128	0.025566	D84
Pan neuron/Cajal - Retzius	ENSG00000286800	19.0863	-1.91336	0.542009	16.4392	0.000269327	0.0319914	D84
Pan neuron/Cajal - Retzius	ENSG00000287083	24.0628	-0.975447	0.383324	30.0502	2.98316e-07	0.000729513	D84
Pan neuron/Cajal - Retzius	ENSG00000287146	47.2531	-1.23187	0.317811	15.4152	0.000449391	0.0414586	D84
Pan neuron/Cajal - Retzius	ENSG00000288088	25.336	-1.12678	0.393448	17.1373	0.000189966	0.0268888	D84
Pan neuron/Cajal - Retzius	ENSG00000288234	9.38381	1.36541	0.628416	15.426	0.000446973	0.0414586	D84
Pan neuron/Cajal - Retzius	ENSG00000289349	64.5252	-1.89551	0.351365	29.8176	3.35108e-07	0.000729513	D84
Pan neuron/Cajal - Retzius	ENSG00000289478	19.1543	1.71014	0.440491	16.7169	0.000234413	0.029305	D84
Pan neuron/Cajal - Retzius	ERRFI1	151.034	-0.275552	0.250362	17.0167	0.000201779	0.0277348	D84
Pan neuron/Cajal - Retzius	EZR	229.069	0.143786	0.249994	29.7842	3.40755e-07	0.000729513	D84
Pan neuron/Cajal - Retzius	FAM71D	38.8114	-1.16967	0.333412	14.7082	0.000639956	0.0491176	D84
Pan neuron/Cajal - Retzius	FEM1B	161.318	0.317277	0.267903	16.9687	0.000206681	0.0279653	D84
Pan neuron/Cajal - Retzius	FIRRE	46.5118	-1.51255	0.40358	24.1856	5.59968e-06	0.004205	D84
Pan neuron/Cajal - Retzius	FOS	106.779	0.640127	0.384622	18.8175	8.20029e-05	0.0170877	D84
Pan neuron/Cajal - Retzius	FTH1	32.33	0.558414	0.532277	18.7732	8.3838e-05	0.017094	D84
Pan neuron/Cajal - Retzius	GADD45G	10.143	0.973468	0.601565	17.3172	0.00017363	0.0249896	D84
Pan neuron/Cajal - Retzius	GADD45GIP1	16.4699	0.282966	0.485683	19.9036	4.76427e-05	0.0131442	D84
Pan neuron/Cajal - Retzius	GALK1	13.1801	0.296004	0.54967	20.84	2.98297e-05	0.0102179	D84
Pan neuron/Cajal - Retzius	GEMIN2	118.267	-0.26036	0.197101	18.8037	8.25711e-05	0.0170877	D84
Pan neuron/Cajal - Retzius	GLUL	82.6973	0.14562	0.330309	29.2059	4.55018e-07	0.000798785	D84
Pan neuron/Cajal - Retzius	GOLGA8B	326.376	-0.405459	0.176712	28.2053	7.50411e-07	0.00107316	D84
Pan neuron/Cajal - Retzius	GPAT4-AS1	30.2692	-0.769999	0.318916	15.9374	0.00034613	0.0361474	D84
Pan neuron/Cajal - Retzius	GPATCH2	503.396	-0.222736	0.17357	15.8498	0.000361624	0.0370076	D84
Pan neuron/Cajal - Retzius	GPR173	364.689	0.0625396	0.142356	17.5784	0.000152367	0.0230938	D84
Pan neuron/Cajal - Retzius	GRIK2	2462.15	-0.698402	0.243786	15.5888	0.000412032	0.0396453	D84
Pan neuron/Cajal - Retzius	H1-0	52.586	0.262194	0.407235	42.5438	5.77743e-10	9.895e-06	D84
Pan neuron/Cajal - Retzius	H1-2	10.3542	1.78198	0.754349	15.6415	0.000401315	0.0393625	D84
Pan neuron/Cajal - Retzius	H1-4	21.374	1.17275	0.512656	15.9725	0.000340104	0.0359565	D84
Pan neuron/Cajal - Retzius	H2AZ1	35.7727	0.0307665	0.3769	15.6662	0.000396394	0.0393625	D84
Pan neuron/Cajal - Retzius	H2BC21	17.5624	1.94562	0.52587	18.422	9.9934e-05	0.0190174	D84
Pan neuron/Cajal - Retzius	HBEGF	26.5243	-0.055083	0.383009	18.5464	9.39062e-05	0.0185258	D84
Pan neuron/Cajal - Retzius	HEXIM1	88.5541	0.505837	0.293099	21.9484	1.71381e-05	0.00698866	D84
Pan neuron/Cajal - Retzius	HNRNPA1	232.758	0.49094	0.195539	31.5421	1.41485e-07	0.000484644	D84
Pan neuron/Cajal - Retzius	HSP90AB1	497.773	0.710685	0.298551	18.2459	0.00010913	0.0200975	D84
Pan neuron/Cajal - Retzius	HSPA5	99.6169	0.88929	0.296631	16.0515	0.000326939	0.0349656	D84
Pan neuron/Cajal - Retzius	IGF1R	1428.89	0.472245	0.13628	16.7847	0.000226598	0.0287477	D84
Pan neuron/Cajal - Retzius	IGFBPL1	132.348	0.161294	0.289249	16.5929	0.000249399	0.0300807	D84
Pan neuron/Cajal - Retzius	ING1	59.1383	0.27754	0.261509	16.3637	0.000279682	0.0321788	D84
Pan neuron/Cajal - Retzius	IQCN	187.702	-0.109053	0.280344	19.5044	5.81662e-05	0.0142316	D84
Pan neuron/Cajal - Retzius	ITGB4	14.2089	-0.933279	0.658966	16.8176	0.000222901	0.0287477	D84
Pan neuron/Cajal - Retzius	JMJD6	83.4984	0.214265	0.309854	18.8288	8.15425e-05	0.0170877	D84
Pan neuron/Cajal - Retzius	JUN	214.304	0.639056	0.311183	21.8006	1.84524e-05	0.00718258	D84
Pan neuron/Cajal - Retzius	KIAA1191	95.7352	0.191313	0.265656	17.1148	0.000192118	0.0269705	D84
Pan neuron/Cajal - Retzius	KLF10	31.6887	0.574292	0.421025	16.2399	0.000297548	0.0326674	D84
Pan neuron/Cajal - Retzius	KLHL22	217.69	-0.173596	0.158924	15.3775	0.000457945	0.0414586	D84
Pan neuron/Cajal - Retzius	LIN52	312.081	-0.160103	0.154212	20.3373	3.83534e-05	0.0115093	D84
Pan neuron/Cajal - Retzius	LINC01266	102.121	-1.67368	0.363163	20.7881	3.06146e-05	0.0102485	D84
Pan neuron/Cajal - Retzius	LINC01355	53.5952	-1.03103	0.260259	28.2013	7.5191e-07	0.00107316	D84
Pan neuron/Cajal - Retzius	LINC01362	102.276	-1.27613	0.357602	16.3673	0.000279184	0.0321788	D84
Pan neuron/Cajal - Retzius	LINC01378	36.7662	-1.35578	0.437243	29.1565	4.66389e-07	0.000798785	D84
Pan neuron/Cajal - Retzius	LINC01501	63.0437	-1.8559	0.440551	18.3803	0.000102041	0.0192051	D84
Pan neuron/Cajal - Retzius	LINC01934	31.6018	-1.46403	0.402683	25.7959	2.50315e-06	0.00238175	D84
Pan neuron/Cajal - Retzius	LINC01965	167.569	-1.5498	0.395556	14.8283	0.000602652	0.047565	D84
Pan neuron/Cajal - Retzius	LINC02341	54.7793	-1.52928	0.406632	17.6135	0.000149718	0.0230938	D84
Pan neuron/Cajal - Retzius	LINC02464	9.09182	-2.11131	0.649253	15.4384	0.000444224	0.0414586	D84
Pan neuron/Cajal - Retzius	LINC02691	40.0019	-1.04295	0.394455	19.5368	5.72315e-05	0.0142059	D84
Pan neuron/Cajal - Retzius	LRRC69	76.9322	-0.975798	0.275261	14.7229	0.000635282	0.0491176	D84
Pan neuron/Cajal - Retzius	MAP1B	7281.85	0.0668425	0.198557	18.105	0.000117098	0.0207842	D84
Pan neuron/Cajal - Retzius	MARVELD2	26.2586	-1.42848	0.463146	14.8579	0.000593796	0.0473021	D84
Pan neuron/Cajal - Retzius	MILR1	22.148	-0.903197	0.602336	15.0287	0.000545212	0.0448935	D84
Pan neuron/Cajal - Retzius	MINDY1	10.679	0.169015	0.512062	15.9434	0.000345097	0.0361474	D84
Pan neuron/Cajal - Retzius	MIR4432HG	27.7096	-1.4601	0.641877	20.4949	3.54484e-05	0.0110386	D84
Pan neuron/Cajal - Retzius	MRFAP1L1	40.8196	0.76601	0.410305	15.6655	0.000396533	0.0393625	D84
Pan neuron/Cajal - Retzius	MT-ND1	146.538	1.31246	0.422505	17.9862	0.000124266	0.0207842	D84
Pan neuron/Cajal - Retzius	MT-ND2	177.166	1.5036	0.452577	15.9127	0.000350438	0.0363754	D84
Pan neuron/Cajal - Retzius	MT-ND5	1538.37	1.51456	0.368253	19.7569	5.12667e-05	0.0133037	D84
Pan neuron/Cajal - Retzius	NCL	446.27	0.0933772	0.200806	19.5996	5.54637e-05	0.0139695	D84
Pan neuron/Cajal - Retzius	NDRG2	28.1301	-0.151618	0.365166	16.4531	0.000267454	0.0319914	D84
Pan neuron/Cajal - Retzius	NEFH	21.6908	-1.06686	0.448344	20.2357	4.0353e-05	0.011714	D84
Pan neuron/Cajal - Retzius	NEU1	26.329	0.310084	0.36165	18.0521	0.000120237	0.0207842	D84
Pan neuron/Cajal - Retzius	NEUROD6	193.147	0.666335	0.393431	17.7912	0.000136989	0.0221188	D84
Pan neuron/Cajal - Retzius	NEXN-AS1	35.7996	-0.271035	0.272752	16.8058	0.00022422	0.0287477	D84
Pan neuron/Cajal - Retzius	NGDN	196.52	-0.306895	0.208392	20.7556	3.1116e-05	0.0102485	D84
Pan neuron/Cajal - Retzius	NOL10	427.951	-0.0275685	0.146157	15.4019	0.000452408	0.0414586	D84
Pan neuron/Cajal - Retzius	NONO	232.285	0.585653	0.209094	18.8692	7.99108e-05	0.0170877	D84
Pan neuron/Cajal - Retzius	NRARP	9.46439	0.377904	0.611243	15.5143	0.000427672	0.0406929	D84
Pan neuron/Cajal - Retzius	NRXN3	3516.21	0.207961	0.193444	16.2422	0.000297197	0.0326674	D84
Pan neuron/Cajal - Retzius	NUAK2	27.4918	-0.242905	0.419436	24.002	6.13797e-06	0.004205	D84
Pan neuron/Cajal - Retzius	NVL	328.98	0.116997	0.146665	16.0408	0.00032869	0.0349656	D84
Pan neuron/Cajal - Retzius	ODAD2	50.8968	-0.970741	0.337911	14.8856	0.000585644	0.0470907	D84
Pan neuron/Cajal - Retzius	PABIR3	95.8639	0.127437	0.250565	15.439	0.000444085	0.0414586	D84
Pan neuron/Cajal - Retzius	PANX1	86.2855	0.0308143	0.234351	21.847	1.80291e-05	0.00718103	D84
Pan neuron/Cajal - Retzius	PARP14	37.6155	-1.39092	0.354892	15.8422	0.000363011	0.0370076	D84
Pan neuron/Cajal - Retzius	PCSK2	570.682	-1.13816	0.283471	15.6118	0.000407322	0.0395657	D84
Pan neuron/Cajal - Retzius	PDE6D	175.586	-0.600411	0.161275	19.2248	6.68925e-05	0.0156941	D84
Pan neuron/Cajal - Retzius	PEG10	365.593	0.344232	0.272916	27.2676	1.19924e-06	0.0014671	D84
Pan neuron/Cajal - Retzius	PHYKPL	263.294	-0.366433	0.173912	18.8685	7.99371e-05	0.0170877	D84
Pan neuron/Cajal - Retzius	PIGL	334.934	-0.325059	0.152444	18.7979	8.28094e-05	0.0170877	D84
Pan neuron/Cajal - Retzius	PIK3CB	696.154	-0.0738811	0.163587	17.9774	0.000124809	0.0207842	D84
Pan neuron/Cajal - Retzius	PIK3R3	120.598	-0.0424725	0.200835	16.6103	0.000247237	0.0300314	D84
Pan neuron/Cajal - Retzius	PIP5K1A	436.015	0.585128	0.190061	15.6447	0.000400687	0.0393625	D84
Pan neuron/Cajal - Retzius	PKM	223.721	0.101321	0.180461	18.3176	0.000105288	0.0196008	D84
Pan neuron/Cajal - Retzius	PLAC9	16.1243	0.681631	0.452721	20.4141	3.69098e-05	0.0112885	D84
Pan neuron/Cajal - Retzius	PLD5	78.099	-1.62978	0.358096	23.6179	7.43783e-06	0.00432128	D84
Pan neuron/Cajal - Retzius	PLK3	37.7657	0.197407	0.348704	17.0103	0.00020242	0.0277348	D84
Pan neuron/Cajal - Retzius	PNP	11.8243	0.669939	0.565098	18.599	9.14717e-05	0.018431	D84
Pan neuron/Cajal - Retzius	POLG2	376.596	-0.591494	0.21856	15.3643	0.000460979	0.0414586	D84
Pan neuron/Cajal - Retzius	POTEI	196.536	-0.300061	0.178239	16.7874	0.000226293	0.0287477	D84
Pan neuron/Cajal - Retzius	PPP1R10	623.3	-0.244947	0.210174	16.2974	0.000289107	0.032363	D84
Pan neuron/Cajal - Retzius	PPP1R21	374.619	0.212621	0.173678	14.8419	0.000598591	0.0474632	D84
Pan neuron/Cajal - Retzius	PPP2CA	82.783	0.345634	0.292914	18.508	9.57264e-05	0.0185258	D84
Pan neuron/Cajal - Retzius	PRDX1	38.2769	0.312714	0.346426	19.7891	5.0449e-05	0.0132929	D84
Pan neuron/Cajal - Retzius	PRKCB	1080.51	0.343278	0.183186	24.0533	5.98259e-06	0.004205	D84
Pan neuron/Cajal - Retzius	PROZ	32.8443	-1.34897	0.366231	18.4967	9.62686e-05	0.0185258	D84
Pan neuron/Cajal - Retzius	PSME4	1216.91	0.128869	0.14958	16.6135	0.000246849	0.0300314	D84
Pan neuron/Cajal - Retzius	RAD54L	34.9813	-1.41605	0.323103	22.1445	1.55376e-05	0.00665239	D84
Pan neuron/Cajal - Retzius	RAP2C-AS1	78.0034	-0.340755	0.275354	15.1782	0.000505942	0.044033	D84
Pan neuron/Cajal - Retzius	RASSF2	61.8257	-0.158165	0.277477	18.2225	0.000110414	0.0201176	D84
Pan neuron/Cajal - Retzius	RBM22	114.412	0.295282	0.231433	16.962	0.000207368	0.0279653	D84
Pan neuron/Cajal - Retzius	RND1	34.204	0.40922	0.336651	24.2844	5.32976e-06	0.004205	D84
Pan neuron/Cajal - Retzius	RPL29	21.7202	1.32198	0.713836	14.9928	0.000555079	0.0454873	D84
Pan neuron/Cajal - Retzius	RPL3	117.482	0.359331	0.360373	14.8691	0.000590491	0.0472586	D84
Pan neuron/Cajal - Retzius	RPL4	111.967	0.689892	0.433405	15.1407	0.0005155	0.0443526	D84
Pan neuron/Cajal - Retzius	RYBP	909.359	0.335329	0.133226	15.3727	0.000459042	0.0414586	D84
Pan neuron/Cajal - Retzius	SBDS	41.221	0.600416	0.310402	15.1237	0.000519908	0.0443526	D84
Pan neuron/Cajal - Retzius	SBSPON	54.3718	-0.33316	0.25785	15.0721	0.000533492	0.0447708	D84
Pan neuron/Cajal - Retzius	SELPLG	21.4218	-1.14451	0.405706	15.559	0.00041822	0.0400159	D84
Pan neuron/Cajal - Retzius	SEMA7A	32.4662	-0.336423	0.402325	18.5359	9.44036e-05	0.0185258	D84
Pan neuron/Cajal - Retzius	SHB	417.413	0.427689	0.279916	16.8629	0.000217901	0.0284885	D84
Pan neuron/Cajal - Retzius	SKP1	320.322	0.235687	0.153374	23.1198	9.5409e-06	0.00480609	D84
Pan neuron/Cajal - Retzius	SLC25A16	166.715	0.220293	0.214279	17.5827	0.000152042	0.0230938	D84
Pan neuron/Cajal - Retzius	SLC2A1	55.1912	0.807356	0.337807	17.3305	0.000172477	0.0249896	D84
Pan neuron/Cajal - Retzius	SLC5A4-AS1	269.852	0.107053	0.169459	26.3625	1.88563e-06	0.00201844	D84
Pan neuron/Cajal - Retzius	SLC6A4	38.8896	-1.31509	0.373458	15.1647	0.000509352	0.0440589	D84
Pan neuron/Cajal - Retzius	SLMAP	672.212	0.261055	0.120485	15.053	0.000538627	0.0447818	D84
Pan neuron/Cajal - Retzius	SPDYA	279.544	-0.57352	0.169216	16.6146	0.000246714	0.0300314	D84
Pan neuron/Cajal - Retzius	SPTBN4	567.228	0.0364871	0.185818	15.6041	0.000408894	0.0395657	D84
Pan neuron/Cajal - Retzius	SRP54-AS1	175.706	-0.0218547	0.175116	19.1893	6.80911e-05	0.0157594	D84
Pan neuron/Cajal - Retzius	SRSF2	66.8046	-0.0234876	0.289334	15.1085	0.000523879	0.0444182	D84
Pan neuron/Cajal - Retzius	ST6GAL1	192.916	0.787749	0.176182	20.3051	3.89759e-05	0.0115093	D84
Pan neuron/Cajal - Retzius	STAC	353.113	-0.254235	0.222934	19.3154	6.39321e-05	0.0152078	D84
Pan neuron/Cajal - Retzius	STMN1	611.822	0.231204	0.174407	23.5828	7.56924e-06	0.00432128	D84
Pan neuron/Cajal - Retzius	SYT11	734.121	0.200759	0.164422	24.0389	6.02571e-06	0.004205	D84
Pan neuron/Cajal - Retzius	TEX41	29.3687	-2.13575	0.455858	22.9527	1.03725e-05	0.0049347	D84
Pan neuron/Cajal - Retzius	TFCP2	414.548	0.244561	0.183267	16.0875	0.000321103	0.0345883	D84
Pan neuron/Cajal - Retzius	TFRC	298.111	-0.0141175	0.197941	23.4891	7.93261e-06	0.00438264	D84
Pan neuron/Cajal - Retzius	THBS2	17.5737	1.22015	0.41569	18.0038	0.000123178	0.0207842	D84
Pan neuron/Cajal - Retzius	TIMP2	379.105	0.0876173	0.199667	17.8478	0.000133167	0.0217214	D84
Pan neuron/Cajal - Retzius	TMBIM6	202.094	0.258279	0.209501	20.9048	2.88782e-05	0.0100938	D84
Pan neuron/Cajal - Retzius	TMC5	23.2642	-1.00976	0.384784	17.7477	0.000140001	0.0222018	D84
Pan neuron/Cajal - Retzius	TMCC3	22.1266	-0.231194	0.426044	18.9857	7.53903e-05	0.0170877	D84
Pan neuron/Cajal - Retzius	TMEM107	24.6769	0.964132	0.366883	15.3584	0.000462346	0.0414586	D84
Pan neuron/Cajal - Retzius	TMEM241	303.862	0.144595	0.151743	14.7499	0.000626752	0.0490155	D84
Pan neuron/Cajal - Retzius	TMEM9B-AS1	17.538	-0.83088	0.457395	16.4142	0.000272712	0.0319914	D84
Pan neuron/Cajal - Retzius	TNFSF9	13.9709	1.19332	0.491883	17.6893	0.000144153	0.0226505	D84
Pan neuron/Cajal - Retzius	TRPC6	62.5369	-0.960514	0.308501	15.3849	0.000456254	0.0414586	D84
Pan neuron/Cajal - Retzius	TRPM5	25.9432	0.324493	0.551348	16.7335	0.000232469	0.0292757	D84
Pan neuron/Cajal - Retzius	TUBB4A	55.6057	0.726075	0.416383	19.8681	4.84947e-05	0.0131442	D84
Pan neuron/Cajal - Retzius	UBQLN2	59.7944	0.274747	0.414192	16.3618	0.000279947	0.0321788	D84
Pan neuron/Cajal - Retzius	UBXN1	30.7951	1.12154	0.355011	14.765	0.000622048	0.0488707	D84
Pan neuron/Cajal - Retzius	VIL1	54.8561	-0.931652	0.286164	17.4461	0.00016279	0.0242443	D84
Pan neuron/Cajal - Retzius	YBX1	527.959	0.1926	0.162825	22.9767	1.02487e-05	0.0049347	D84
Pan neuron/Cajal - Retzius	YWHAQ	552.503	0.248732	0.168467	22.5366	1.27714e-05	0.00591179	D84
Pan neuron/Cajal - Retzius	ZC3H12C	62.3867	-0.656716	0.276267	21.4141	2.23871e-05	0.00847326	D84
Pan neuron/Cajal - Retzius	ZFAS1	204.906	0.0390254	0.212172	21.3812	2.27576e-05	0.00847326	D84
Pan neuron/Cajal - Retzius	ZFP28	69.0901	0.417177	0.229343	16.255	0.000295311	0.0326674	D84
Pan neuron/Cajal - Retzius	ZKSCAN8	147.124	0.277833	0.193264	15.3402	0.000466562	0.0416188	D84
Pan neuron/Cajal - Retzius	ZNF384	67.0559	0.450898	0.263569	16.14	0.000312776	0.0341205	D84
Pan neuron/Cajal - Retzius	ZNF436	41.8376	-0.106046	0.288455	17.423	0.000164679	0.0243144	D84
Pan neuron/Cajal - Retzius	ZNF770	84.1342	0.456766	0.292272	16.9098	0.00021285	0.0282391	D84
Pan neuron/Cajal - Retzius	ZNF92	72.4748	0.0343006	0.252716	15.6371	0.000402198	0.0393625	D84
Pan cortical neuron	7SK	187.469	2.14709	0.584092	27.3159	1.17065e-06	0.000836594	D84
Pan cortical neuron	ABCG1	75.5665	1.17321	0.270894	19.8708	4.84303e-05	0.0120174	D84
Pan cortical neuron	ABHD17AP6	52.0492	0.422787	0.306294	16.0734	0.000323373	0.0341857	D84
Pan cortical neuron	ADPRHL1	49.2248	-1.51499	0.331135	24.6694	4.39645e-06	0.00231021	D84
Pan cortical neuron	ADRA2A	10.9672	0.943669	0.540288	15.4369	0.000444558	0.0383695	D84
Pan cortical neuron	AGA-DT	337.381	-1.37212	0.300356	24.8072	4.1037e-06	0.00229115	D84
Pan cortical neuron	AGK-DT	90.7543	-1.09743	0.226508	23.2115	9.11354e-06	0.00367941	D84
Pan cortical neuron	AK3	208.478	-0.047445	0.141197	15.094	0.000527699	0.0422774	D84
Pan cortical neuron	AK8	34.3419	-1.262	0.32375	16.0281	0.000330785	0.0342275	D84
Pan cortical neuron	ALDOA	37.1279	0.843683	0.466971	17.786	0.000137347	0.0207963	D84
Pan cortical neuron	ALDOC	20.346	1.04578	0.515592	16.3568	0.000280647	0.0319365	D84
Pan cortical neuron	ALPK1	123.189	-0.834671	0.216836	14.7117	0.000638831	0.0477485	D84
Pan cortical neuron	AMPD1	27.9388	-1.54902	0.395552	23.8204	6.72138e-06	0.00285915	D84
Pan cortical neuron	ANKHD1-DT	44.0448	-0.579118	0.309142	15.8121	0.000368501	0.0357806	D84
Pan cortical neuron	ANP32E	92.0823	1.02368	0.262417	19.8126	4.986e-05	0.012083	D84
Pan cortical neuron	APOL1	13.0251	-2.31771	0.618165	27.565	1.03358e-06	0.000816716	D84
Pan cortical neuron	APOL5	29.6001	-1.3743	0.367924	22.4028	1.36551e-05	0.00505254	D84
Pan cortical neuron	ARC	29.4683	1.11609	0.495154	21.1048	2.61311e-05	0.00804683	D84
Pan cortical neuron	ARL9	88.7316	-0.696527	0.184943	16.5963	0.000248983	0.0294591	D84
Pan cortical neuron	ASF1B	16.5173	-0.661028	0.517902	14.517	0.000704179	0.0492366	D84
Pan cortical neuron	ATP6V1G2	23.7838	0.87384	0.448366	18.5445	9.39963e-05	0.0168589	D84
Pan cortical neuron	AUNIP	59.4822	-1.27868	0.332074	17.0045	0.000203011	0.0253772	D84
Pan cortical neuron	AZIN1	204.174	0.672722	0.193512	19.0117	7.44163e-05	0.0148663	D84
Pan cortical neuron	BPGM	93.5605	-0.144478	0.214324	15.9328	0.000346925	0.0348211	D84
Pan cortical neuron	BPNT2	130.611	0.159067	0.171417	18.5168	9.53068e-05	0.0168589	D84
Pan cortical neuron	BTG2	43.1074	0.712864	0.357859	14.4959	0.000711624	0.0494051	D84
Pan cortical neuron	C15orf32	103.711	-1.28833	0.282068	28.1335	7.77828e-07	0.000816716	D84
Pan cortical neuron	C1QTNF1	14.4227	-2.11731	0.599164	14.5792	0.000682609	0.0485876	D84
Pan cortical neuron	C2CD6	65.8602	-0.764541	0.2664	15.4643	0.000438505	0.0383695	D84
Pan cortical neuron	C5orf47	48.7044	-1.07221	0.30831	17.922	0.00012832	0.0204693	D84
Pan cortical neuron	C8orf88	83.5796	-1.3906	0.29947	24.2838	5.33126e-06	0.00262141	D84
Pan cortical neuron	CA11	16.2526	1.38287	0.424092	19.1663	6.8881e-05	0.0143096	D84
Pan cortical neuron	CANX	306.458	0.733213	0.217667	19.6253	5.47538e-05	0.0125794	D84
Pan cortical neuron	CASS4	12.0389	-1.10351	0.504706	19.2019	6.7665e-05	0.0143096	D84
Pan cortical neuron	CCDC157	32.8885	-1.37198	0.339026	16.9086	0.000212987	0.0262429	D84
Pan cortical neuron	CCDC192	38.1727	-1.33905	0.323947	20.1692	4.17161e-05	0.0108254	D84
Pan cortical neuron	CCDC28A-AS1	13.844	-1.53511	0.55747	15.4089	0.000450809	0.0385245	D84
Pan cortical neuron	CCN1	15.7428	0.700873	0.41145	14.4873	0.000714713	0.0494051	D84
Pan cortical neuron	CD226	68.6896	-2.31868	0.302937	64.4814	9.95519e-15	8.89297e-11	D84
Pan cortical neuron	CD58	123.18	-0.920386	0.274462	15.4796	0.000435168	0.0383695	D84
Pan cortical neuron	CD81	67.7561	1.57054	0.413017	15.8785	0.000356472	0.0351613	D84
Pan cortical neuron	CDH8	166.184	1.10793	0.223757	34.0987	3.94055e-08	8.80024e-05	D84
Pan cortical neuron	CDKN1B	75.2525	0.895671	0.311708	16.5492	0.00025491	0.0297662	D84
Pan cortical neuron	CDO1	74.9076	-0.100058	0.240484	14.5132	0.000705506	0.0492366	D84
Pan cortical neuron	CECR7	21.4652	-1.48949	0.382414	15.5272	0.000424914	0.0379576	D84
Pan cortical neuron	CENPM	21.2371	0.915825	0.446624	35.4788	1.97645e-08	5.04447e-05	D84
Pan cortical neuron	CENPO	109.802	-0.856441	0.2198	15.5922	0.000411336	0.0375988	D84
Pan cortical neuron	CFAP100	40.0739	-1.18108	0.308217	14.6225	0.000667989	0.048317	D84
Pan cortical neuron	CFAP92	147.1	-0.954875	0.220077	22.657	1.2025e-05	0.00457105	D84
Pan cortical neuron	CIBAR2	9.94007	-1.5318	0.545598	15.0624	0.000536094	0.0425683	D84
Pan cortical neuron	CITED2	82.983	0.38104	0.453224	16.8176	0.0002229	0.0272763	D84
Pan cortical neuron	CLIP3	106.563	0.845961	0.408103	15.5641	0.00041716	0.0378324	D84
Pan cortical neuron	CRYBA1	24.6024	-1.36396	0.406462	16.5019	0.000261014	0.0300857	D84
Pan cortical neuron	CXCR4	7.95606	1.77932	0.750341	18.3832	0.000101892	0.0170187	D84
Pan cortical neuron	DDX3X	324.614	0.284968	0.185889	14.4831	0.000716216	0.0494051	D84
Pan cortical neuron	DDX6	512.935	0.548118	0.16779	19.3463	6.29513e-05	0.0137094	D84
Pan cortical neuron	DEPP1	25.1569	0.521561	0.400327	17.0389	0.000199552	0.0253772	D84
Pan cortical neuron	DHCR24	243.176	1.1237	0.239804	26.8663	1.46571e-06	0.00100717	D84
Pan cortical neuron	DHCR7	107.751	1.20587	0.359254	15.8762	0.000356886	0.0351613	D84
Pan cortical neuron	DLGAP4-AS1	98.9849	-0.946093	0.240183	18.4253	9.97674e-05	0.0169757	D84
Pan cortical neuron	DNASE1L3	11.7526	-2.26771	0.703038	21.7693	1.87436e-05	0.00631837	D84
Pan cortical neuron	DPYSL2	1579.1	0.566344	0.162573	17.021	0.000201346	0.0253772	D84
Pan cortical neuron	ECT2L	289.768	-0.579509	0.160149	14.5883	0.000679491	0.0485876	D84
Pan cortical neuron	EEF2	351.053	0.737205	0.419085	15.7979	0.000371127	0.0358408	D84
Pan cortical neuron	EGR1	171.339	0.714192	0.397653	27.6486	9.91269e-07	0.000816716	D84
Pan cortical neuron	EIF1	172.3	0.927311	0.400988	15.1109	0.000523264	0.0422691	D84
Pan cortical neuron	EIF4A3	113.175	0.275873	0.199393	43.618	3.37647e-10	2.0108e-06	D84
Pan cortical neuron	EIF4B	270.591	0.723618	0.235845	24.0439	6.01083e-06	0.00268474	D84
Pan cortical neuron	ELOVL5	663.814	0.919405	0.223993	17.8924	0.00013023	0.0204736	D84
Pan cortical neuron	ELOVL6	1333.14	0.928415	0.22321	18.2409	0.000109404	0.0179322	D84
Pan cortical neuron	ENSG00000223523	33.7149	-1.77073	0.449691	16.6652	0.000240551	0.0286513	D84
Pan cortical neuron	ENSG00000223563	16.6973	-1.37748	0.479824	15.0109	0.000550083	0.0431043	D84
Pan cortical neuron	ENSG00000223732	53.8551	-0.792538	0.272025	17.7357	0.000140846	0.0207963	D84
Pan cortical neuron	ENSG00000228430	155.545	-2.27942	0.595152	15.3959	0.000453748	0.0385245	D84
Pan cortical neuron	ENSG00000229272	87.7401	-0.917026	0.218952	17.4404	0.000163256	0.0222651	D84
Pan cortical neuron	ENSG00000230863	35.6009	-1.54875	0.410885	14.8683	0.000590718	0.0452951	D84
Pan cortical neuron	ENSG00000231252	208.681	-1.30101	0.329987	15.9846	0.000338058	0.0344197	D84
Pan cortical neuron	ENSG00000234223	28.1429	-0.873955	0.36938	30.4847	2.40072e-07	0.000428913	D84
Pan cortical neuron	ENSG00000240710	22.1492	-1.43928	0.392709	14.988	0.000556405	0.04317	D84
Pan cortical neuron	ENSG00000248605	21.5152	-3.05378	0.720057	17.0169	0.000201759	0.0253772	D84
Pan cortical neuron	ENSG00000249207	169.426	-0.914372	0.232956	15.4994	0.00043087	0.0382981	D84
Pan cortical neuron	ENSG00000249592	225.846	-0.45101	0.183258	14.6772	0.000649965	0.0477871	D84
Pan cortical neuron	ENSG00000253983	14.9196	-1.8676	0.481484	16.2725	0.000292732	0.0322435	D84
Pan cortical neuron	ENSG00000254039	24.3416	2.4888	0.593209	17.6715	0.00014544	0.0209489	D84
Pan cortical neuron	ENSG00000255028	90.8158	-1.26078	0.23579	28.7997	5.57462e-07	0.000711401	D84
Pan cortical neuron	ENSG00000255139	68.6268	-0.257351	0.221557	15.3701	0.000459643	0.0385245	D84
Pan cortical neuron	ENSG00000255872	203.224	-0.727337	0.200234	16.1183	0.000316196	0.0338273	D84
Pan cortical neuron	ENSG00000256825	91.2687	-1.2508	0.250314	28.4447	6.65762e-07	0.000792966	D84
Pan cortical neuron	ENSG00000258561	57.8076	-1.33715	0.398114	18.7145	8.63351e-05	0.0160673	D84
Pan cortical neuron	ENSG00000259001	7.4689	2.8741	0.804421	26.0793	2.17241e-06	0.00133981	D84
Pan cortical neuron	ENSG00000259280	153.374	-0.850184	0.206272	23.4255	8.18887e-06	0.00340238	D84
Pan cortical neuron	ENSG00000259972	182.236	-0.427387	0.172774	16.0865	0.000321265	0.034165	D84
Pan cortical neuron	ENSG00000266049	69.4426	-1.12457	0.281627	16.0242	0.000331432	0.0342275	D84
Pan cortical neuron	ENSG00000267627	8.63322	-2.29271	0.650806	15.1921	0.000502427	0.0411759	D84
Pan cortical neuron	ENSG00000268533	106.964	-0.56609	0.20751	15.0265	0.000545817	0.0429585	D84
Pan cortical neuron	ENSG00000273507	51.8898	-0.917585	0.255002	14.9541	0.000565922	0.0435808	D84
Pan cortical neuron	ENSG00000275390	24.136	-1.16868	0.361347	14.9817	0.00055817	0.04317	D84
Pan cortical neuron	ENSG00000278254	37.0152	-1.55618	0.395204	15.9673	0.000340999	0.0344197	D84
Pan cortical neuron	ENSG00000278766	81.109	-1.16647	0.310501	15.8462	0.000362274	0.0353682	D84
Pan cortical neuron	ENSG00000283196	69.5028	-0.475577	0.208536	16.3794	0.0002775	0.0317809	D84
Pan cortical neuron	ENSG00000283573	65.2145	0.478525	0.463493	22.1879	1.52037e-05	0.00543257	D84
Pan cortical neuron	ENSG00000284726	55.0677	-0.326371	0.268625	15.9073	0.000351373	0.0350706	D84
Pan cortical neuron	ENSG00000285646	28.0406	0.606774	0.385536	27.4456	1.09712e-06	0.000816716	D84
Pan cortical neuron	ENSG00000285911	26.0397	-1.53031	0.365721	17.8687	0.000131785	0.0204736	D84
Pan cortical neuron	ENSG00000286103	17.3532	-1.93259	0.498916	17.2215	0.000182135	0.0241039	D84
Pan cortical neuron	ENSG00000286385	112.031	-1.87102	0.428112	17.7858	0.000137359	0.0207963	D84
Pan cortical neuron	ENSG00000286679	25.0375	-1.03718	0.417499	14.5173	0.000704053	0.0492366	D84
Pan cortical neuron	ENSG00000286736	670.077	0.970477	0.260315	17.9576	0.000126055	0.0202892	D84
Pan cortical neuron	ENSG00000286974	16.8268	1.48695	0.418697	15.0425	0.000541454	0.0428036	D84
Pan cortical neuron	ENSG00000287383	56.6716	-1.73448	0.397735	18.4869	9.6745e-05	0.0168944	D84
Pan cortical neuron	ENSG00000287629	27.1385	-0.88435	0.33592	17.8691	0.000131755	0.0204736	D84
Pan cortical neuron	ENSG00000287708	47.3973	-1.36077	0.355729	17.0989	0.000193647	0.0252736	D84
Pan cortical neuron	ENSG00000288234	13.5758	2.67969	0.637921	24.6029	4.5451e-06	0.00232008	D84
Pan cortical neuron	EPM2A	150.669	-0.823616	0.213268	15.3623	0.000461449	0.0385245	D84
Pan cortical neuron	EZR	210.399	0.141902	0.247424	27.496	1.06983e-06	0.000816716	D84
Pan cortical neuron	F10	43.3859	-1.43111	0.402932	23.178	9.26751e-06	0.00367941	D84
Pan cortical neuron	FAM167A-AS1	25.2519	-1.89168	0.478085	15.6064	0.000408425	0.0375988	D84
Pan cortical neuron	FAM227B	87.3126	-1.14802	0.30658	14.7618	0.000623028	0.0468473	D84
Pan cortical neuron	FBXW12	42.2831	-1.07205	0.256234	18.8349	8.12947e-05	0.0156173	D84
Pan cortical neuron	FCGRT	35.1528	-1.09616	0.423116	20.3137	3.88084e-05	0.0105053	D84
Pan cortical neuron	FDXR	42.7582	1.74276	0.424469	16.5776	0.000251321	0.0295401	D84
Pan cortical neuron	FEM1C	189.104	0.710753	0.210425	15.7115	0.00038751	0.0364382	D84
Pan cortical neuron	FIRRE	74.4008	-1.50799	0.294118	33.0809	6.55511e-08	0.000130126	D84
Pan cortical neuron	FOS	83.7552	1.0594	0.380142	26.0772	2.17478e-06	0.00133981	D84
Pan cortical neuron	FOSB	81.4619	0.154014	0.31933	19.6193	5.49197e-05	0.0125794	D84
Pan cortical neuron	FTH1	41.9232	1.14055	0.442489	21.0712	2.65735e-05	0.00804683	D84
Pan cortical neuron	GADD45GIP1	25.178	0.241795	0.335512	24.1423	5.72232e-06	0.00262141	D84
Pan cortical neuron	GALK1	18.6344	0.893654	0.50377	14.5914	0.000678464	0.0485876	D84
Pan cortical neuron	GEMIN2	118.502	-0.520254	0.204421	15.4477	0.00044216	0.0383695	D84
Pan cortical neuron	GLUL	103.816	0.121647	0.252725	22.1295	1.56543e-05	0.00548392	D84
Pan cortical neuron	GPAT4-AS1	40.1508	-0.0768142	0.310116	16.2748	0.000292396	0.0322435	D84
Pan cortical neuron	GPR160	131.678	-1.33443	0.25738	27.4516	1.09384e-06	0.000816716	D84
Pan cortical neuron	GPR39	98.4782	-1.13784	0.318053	15.3632	0.000461244	0.0385245	D84
Pan cortical neuron	GRAMD2A	39.2939	-0.619497	0.312991	16.5105	0.000259894	0.0300857	D84
Pan cortical neuron	GRK7	31.4541	-1.34073	0.342981	15.4026	0.000452246	0.0385245	D84
Pan cortical neuron	H1-0	82.9171	0.123375	0.35873	37.501	7.19067e-09	2.56937e-05	D84
Pan cortical neuron	H1-4	28.5539	1.14852	0.526176	16.6919	0.000237361	0.028461	D84
Pan cortical neuron	HGSNAT	266.64	-0.598218	0.169965	17.6569	0.000146507	0.0209489	D84
Pan cortical neuron	HIF1A	111.265	0.762422	0.238747	19.7269	5.20416e-05	0.012397	D84
Pan cortical neuron	HMGCR	746.756	1.30729	0.358922	14.5393	0.000696347	0.0492366	D84
Pan cortical neuron	HMGCS1	1605.78	1.32873	0.382106	15.1034	0.000525229	0.0422691	D84
Pan cortical neuron	HNRNPA1	250.209	0.59901	0.198112	22.3734	1.38573e-05	0.00505254	D84
Pan cortical neuron	HSP90AB1	609.669	0.809846	0.269403	18.999	7.4889e-05	0.0148663	D84
Pan cortical neuron	HSPA9	284.354	0.615706	0.167281	14.6779	0.000649741	0.0477871	D84
Pan cortical neuron	HSPB8	31.6072	-1.40829	0.384986	16.0107	0.000333675	0.0342612	D84
Pan cortical neuron	IFT81	276.387	-0.539947	0.130705	20.9718	2.79277e-05	0.00817962	D84
Pan cortical neuron	IFTAP	74.7385	-0.892881	0.230612	19.1754	6.8568e-05	0.0143096	D84
Pan cortical neuron	IGSF1	185.706	-0.948006	0.236318	18.4533	9.83813e-05	0.0169008	D84
Pan cortical neuron	IL1RAPL2	159.677	-1.76104	0.211716	68.0814	1.64552e-15	2.93988e-11	D84
Pan cortical neuron	INTS4P1	25.6759	-0.407288	0.397245	18.5309	9.46382e-05	0.0168589	D84
Pan cortical neuron	KASH5	37.1907	-1.04156	0.354498	18.3825	0.000101925	0.0170187	D84
Pan cortical neuron	KCNE1	69.7629	-1.55228	0.349888	21.4987	2.14594e-05	0.0068463	D84
Pan cortical neuron	KCNG2	218.962	-0.794744	0.205356	15.2146	0.000496801	0.0409025	D84
Pan cortical neuron	KCNQ1	49.0627	-1.45539	0.324958	20.4481	3.62866e-05	0.0102904	D84
Pan cortical neuron	KCTD8	112.65	-0.801894	0.370729	14.4743	0.000719371	0.0494319	D84
Pan cortical neuron	KDM3A	708.116	0.589787	0.20031	16.0485	0.000327427	0.0342094	D84
Pan cortical neuron	KDSR-DT	55.5773	-0.894315	0.254178	14.5306	0.000699385	0.0492366	D84
Pan cortical neuron	KIF25	44.0108	-1.96197	0.550841	18.648	8.92566e-05	0.0164398	D84
Pan cortical neuron	KLF7	774.311	0.475854	0.124444	20.3234	3.86221e-05	0.0105053	D84
Pan cortical neuron	KLKB1	14.6524	-2.57756	0.607173	21.5146	2.1289e-05	0.0068463	D84
Pan cortical neuron	LAMP2	115.747	0.585098	0.18429	17.4902	0.00015924	0.0220018	D84
Pan cortical neuron	LDHAL6A	32.4878	-1.06016	0.310252	17.4795	0.000160093	0.0220018	D84
Pan cortical neuron	LDHC	20.3815	-1.87683	0.463746	18.1118	0.0001167	0.0189542	D84
Pan cortical neuron	LGALSL	20.7626	0.953552	0.503503	16.1567	0.00031018	0.0333835	D84
Pan cortical neuron	LINC00648	67.8637	-1.27421	0.291788	20.1648	4.18085e-05	0.0108254	D84
Pan cortical neuron	LINC00996	12.0619	-2.42549	0.654755	14.6572	0.000656502	0.0478938	D84
Pan cortical neuron	LINC01266	61.872	-1.67653	0.40959	18.7394	8.52694e-05	0.016036	D84
Pan cortical neuron	LINC01515	85.2927	-1.17797	0.239574	24.1588	5.67509e-06	0.00262141	D84
Pan cortical neuron	LINC01622	21.7633	-1.86184	0.458914	18.7483	8.48917e-05	0.016036	D84
Pan cortical neuron	LINC01704	8.78996	-0.329144	0.6753	16.269	0.000293247	0.0322435	D84
Pan cortical neuron	LINC01748	144.478	-1.2101	0.316342	16.0598	0.000325582	0.0342094	D84
Pan cortical neuron	LINC01917	65.4665	-1.22287	0.326989	17.6219	0.000149092	0.0211404	D84
Pan cortical neuron	LINC01967	41.5067	-2.00411	0.50161	15.7127	0.000387289	0.0364382	D84
Pan cortical neuron	LINC01980	31.6677	-2.11901	0.518244	16.7477	0.000230824	0.0278642	D84
Pan cortical neuron	LINC02016	24.7968	1.99109	0.477002	17.761	0.000139074	0.0207963	D84
Pan cortical neuron	LINC02082	40.4918	-1.22907	0.302823	21.3447	2.31773e-05	0.00726467	D84
Pan cortical neuron	LINC02340	140.843	-1.37635	0.332152	18.5699	9.28103e-05	0.0168589	D84
Pan cortical neuron	LINC02663	57.4492	-1.63326	0.325752	28.3143	7.10621e-07	0.000793497	D84
Pan cortical neuron	LINC02765	8.17837	-2.19067	0.909049	27.5803	1.02569e-06	0.000816716	D84
Pan cortical neuron	LINC02798	283.613	-1.03326	0.25026	17.736	0.000140823	0.0207963	D84
Pan cortical neuron	LINC02803	56.6879	-0.872409	0.254924	15.5389	0.000422441	0.0379576	D84
Pan cortical neuron	LSS	586.63	1.26995	0.255764	24.6883	4.35525e-06	0.00231021	D84
Pan cortical neuron	MASP2	112.268	-0.410146	0.180943	17.25	0.00017956	0.0239404	D84
Pan cortical neuron	MCM9	92.6966	-0.623069	0.212839	14.4338	0.000734057	0.0498656	D84
Pan cortical neuron	MKRN1	148.856	0.770335	0.210281	17.4855	0.000159613	0.0220018	D84
Pan cortical neuron	MMRN2	29.0157	-1.33696	0.349432	14.8212	0.000604799	0.0459801	D84
Pan cortical neuron	MNT	157.268	0.823744	0.228415	17.0034	0.00020312	0.0253772	D84
Pan cortical neuron	MSMO1	701.417	1.36083	0.365725	15.7315	0.000383657	0.0364382	D84
Pan cortical neuron	MTRNR2L1	9.12032	1.58154	0.597666	17.2585	0.000178795	0.0239404	D84
Pan cortical neuron	MVD	300.33	1.3756	0.354025	15.1137	0.00052252	0.0422691	D84
Pan cortical neuron	MVK	121.824	1.46559	0.329376	19.6946	5.28906e-05	0.0124335	D84
Pan cortical neuron	MZF1-AS1	22.686	0.265754	0.392105	16.1902	0.000305024	0.0330276	D84
Pan cortical neuron	NAPA	114.198	1.07469	0.248291	19.1244	7.03376e-05	0.0144443	D84
Pan cortical neuron	NDST3	185.261	-1.15897	0.294204	15.4577	0.000439943	0.0383695	D84
Pan cortical neuron	NDST4	394.583	-1.17681	0.268331	29.7672	3.43657e-07	0.000475687	D84
Pan cortical neuron	NDUFA6-DT	222.136	-0.609747	0.190449	14.4478	0.000728963	0.0498656	D84
Pan cortical neuron	NDUFB4	51.2733	1.14668	0.26837	20.9723	2.79209e-05	0.00817962	D84
Pan cortical neuron	NEK10	224.567	-0.938599	0.215794	18.4734	9.73985e-05	0.0168944	D84
Pan cortical neuron	NIT2	171.807	-0.73567	0.192431	19.323	6.36895e-05	0.0137094	D84
Pan cortical neuron	NONO	233.129	0.769208	0.225893	16.3114	0.000287097	0.0322435	D84
Pan cortical neuron	NPAS4	56.4403	0.983975	0.397156	27.6214	1.00483e-06	0.000816716	D84
Pan cortical neuron	NPM1	342.582	0.533286	0.143818	15.4422	0.000443372	0.0383695	D84
Pan cortical neuron	NSDHL	74.598	1.29263	0.338002	16.9452	0.000209122	0.0259457	D84
Pan cortical neuron	OIP5-AS1	387.538	0.548548	0.170015	15.3094	0.000473808	0.0391901	D84
Pan cortical neuron	OIT3	41.9948	-1.22713	0.312452	15.722	0.00038549	0.0364382	D84
Pan cortical neuron	PANK3	803.823	0.612814	0.150846	17.5685	0.000153129	0.0215417	D84
Pan cortical neuron	PCSK2	581.502	-1.32408	0.21758	36.1589	1.40668e-08	4.18861e-05	D84
Pan cortical neuron	PDE6D	189.584	-0.404789	0.158104	21.7146	1.9264e-05	0.00637351	D84
Pan cortical neuron	PEG10	543.322	0.454282	0.235383	20.4845	3.56333e-05	0.0102681	D84
Pan cortical neuron	PER1	115.334	0.766179	0.220317	19.8051	5.00473e-05	0.012083	D84
Pan cortical neuron	PEX11G	44.2319	-1.09089	0.258244	20.255	3.99645e-05	0.0106568	D84
Pan cortical neuron	PHF11	61.8114	-1.14467	0.249078	24.9447	3.83118e-06	0.00220799	D84
Pan cortical neuron	PLK2	171.201	0.29542	0.254911	17.253	0.000179291	0.0239404	D84
Pan cortical neuron	PNP	25.113	0.700826	0.353647	17.8137	0.000135457	0.0207963	D84
Pan cortical neuron	PPP1R15A	75.5979	0.702386	0.296716	16.2809	0.000291512	0.0322435	D84
Pan cortical neuron	PPP2CA	70.4915	0.699061	0.271062	19.5411	5.71078e-05	0.0127536	D84
Pan cortical neuron	RAB30-DT	121.579	-0.776364	0.225912	15.6573	0.000398171	0.0372446	D84
Pan cortical neuron	RGS2	17.3913	0.62324	0.494904	14.6482	0.000659458	0.0478938	D84
Pan cortical neuron	RIPOR3	124.964	-0.799482	0.198278	17.656	0.00014657	0.0209489	D84
Pan cortical neuron	RPGRIP1L	311.973	-0.547386	0.159298	18.8642	8.01104e-05	0.0155571	D84
Pan cortical neuron	RPS26	34.3432	1.17502	0.323628	15.0801	0.000531375	0.0423819	D84
Pan cortical neuron	SCD	816.567	1.11275	0.356321	14.7614	0.000623179	0.0468473	D84
Pan cortical neuron	SCRN1	323.639	0.512573	0.18026	17.0401	0.000199425	0.0253772	D84
Pan cortical neuron	SEC22B4P	137.305	0.0236391	0.260552	15.7184	0.000386178	0.0364382	D84
Pan cortical neuron	SERPINB1	14.8935	-2.01342	0.463653	20.3535	3.80452e-05	0.0105053	D84
Pan cortical neuron	SERPINB9P1	10.9088	-2.23349	0.565747	16.2627	0.000294173	0.0322435	D84
Pan cortical neuron	SIMC1	279.969	-0.698125	0.157588	19.5847	5.58775e-05	0.0126368	D84
Pan cortical neuron	SLC22A11	8.75334	-1.72989	0.781275	15.6194	0.000405775	0.0375626	D84
Pan cortical neuron	SLC25A21	64.4192	-1.38141	0.431103	15.3699	0.000459695	0.0385245	D84
Pan cortical neuron	SLC25A33	118.531	0.665766	0.224467	15.5866	0.00041248	0.0375988	D84
Pan cortical neuron	SLC2A3	201.143	0.588559	0.220174	15.5337	0.000423546	0.0379576	D84
Pan cortical neuron	SMG8	7.81296	0.920019	0.70938	15.1279	0.000518834	0.0422691	D84
Pan cortical neuron	SNAI1	16.3538	1.195	0.536181	24.2014	5.55551e-06	0.00262141	D84
Pan cortical neuron	SNX24	155.581	-0.632805	0.18954	15.3109	0.000473455	0.0391901	D84
Pan cortical neuron	SPNS3	10.7543	-1.56597	0.518583	17.6963	0.00014365	0.0209489	D84
Pan cortical neuron	ST14	23.59	-1.71672	0.460215	21.9289	1.73065e-05	0.00594612	D84
Pan cortical neuron	STMN1	479.823	0.267817	0.142825	29.7529	3.46128e-07	0.000475687	D84
Pan cortical neuron	SUSD5	46.4523	-1.53833	0.286013	30.0206	3.0277e-07	0.000475687	D84
Pan cortical neuron	SYTL3	79.2513	-0.774891	0.283598	25.9818	2.28096e-06	0.00135839	D84
Pan cortical neuron	TCP1	232.466	0.648069	0.172048	19.068	7.23482e-05	0.0146883	D84
Pan cortical neuron	TEX14	221.279	0.702673	0.220703	19.4486	5.9813e-05	0.0131928	D84
Pan cortical neuron	TEX41	30.4472	-1.7486	0.487719	14.7585	0.000624072	0.0468473	D84
Pan cortical neuron	TIMM10B	102.322	0.648074	0.224933	14.4348	0.000733701	0.0498656	D84
Pan cortical neuron	TM4SF20	33.1642	-0.936002	0.350489	15.6225	0.000405154	0.0375626	D84
Pan cortical neuron	TMBIM6	203.245	0.361373	0.177737	18.2683	0.000107916	0.0178521	D84
Pan cortical neuron	TMC2	24.2255	-1.59986	0.378027	18.903	7.85701e-05	0.0154257	D84
Pan cortical neuron	TMEM107	33.9816	0.472838	0.2946	22.8638	1.08438e-05	0.00421164	D84
Pan cortical neuron	TMEM255A	13.0599	-0.852399	0.413901	14.9838	0.000557589	0.04317	D84
Pan cortical neuron	TRIB2	61.7128	1.012	0.298134	14.6513	0.000658424	0.0478938	D84
Pan cortical neuron	TRIM4	187.894	-0.00558058	0.143404	16.2124	0.000301656	0.0328621	D84
Pan cortical neuron	TRPC7	10.3792	-1.54825	0.586866	15.8689	0.000358186	0.0351613	D84
Pan cortical neuron	TUBB4A	52.2457	0.766138	0.369085	17.0973	0.000193803	0.0252736	D84
Pan cortical neuron	UBC	114.953	1.01911	0.428273	15.9715	0.00034028	0.0344197	D84
Pan cortical neuron	UBXN8	86.1683	-0.419292	0.201389	16.7685	0.000228437	0.0277637	D84
Pan cortical neuron	USP50	133.23	-0.874336	0.235071	14.7036	0.000641422	0.0477485	D84
Pan cortical neuron	VEGFA	426.937	1.19761	0.202015	39.1671	3.12584e-09	1.39616e-05	D84
Pan cortical neuron	VINAC1P	13.7197	-1.71325	0.502618	14.6786	0.000649512	0.0477871	D84
Pan cortical neuron	WDR74	89.6519	0.394944	0.261053	14.858	0.000593784	0.0453357	D84
Pan cortical neuron	YPEL5	80.8597	0.494149	0.21674	23.957	6.27769e-06	0.00273554	D84
Pan cortical neuron	YWHAQ	554.814	0.389544	0.149708	19.972	4.60402e-05	0.0117508	D84
Pan cortical neuron	YWHAZ	748.667	0.579609	0.195	19.9252	4.71291e-05	0.0118593	D84
Pan cortical neuron	ZFP2	116.938	-0.855755	0.223569	14.586	0.000680297	0.0485876	D84
Pan cortical neuron	ZNF850	79.3336	-1.057	0.213492	26.1721	2.07397e-06	0.00133981	D84
Dividing neural progenitor cells, S	7SK	110.361	1.80376	0.752662	18.1737	0.000113146	0.024288	D84
Dividing neural progenitor cells, S	ABCA1	132.629	0.639064	0.258294	16.406	0.000273824	0.0410825	D84
Dividing neural progenitor cells, S	ADAMTS1	35.2048	1.31806	0.42214	23.347	8.51669e-06	0.00516667	D84
Dividing neural progenitor cells, S	BBC3	63.8117	0.628006	0.328764	15.5871	0.000412396	0.0497306	D84
Dividing neural progenitor cells, S	BEST1	21.5921	1.13988	0.449541	15.5648	0.000417005	0.0497306	D84
Dividing neural progenitor cells, S	BOLA1	35.172	0.769893	0.343823	15.807	0.00036944	0.0468797	D84
Dividing neural progenitor cells, S	BPGM	50.3539	0.858673	0.295506	25.5102	2.88752e-06	0.00223831	D84
Dividing neural progenitor cells, S	BRD2	413.825	0.350815	0.190048	29.5721	3.78871e-07	0.000528639	D84
Dividing neural progenitor cells, S	BTG2	41.3497	1.40145	0.327952	23.8349	6.67284e-06	0.00465531	D84
Dividing neural progenitor cells, S	CALM2	157.076	0.795299	0.298098	17.6656	0.000145866	0.0290752	D84
Dividing neural progenitor cells, S	CALR	107.131	0.650849	0.254833	23.2523	8.92956e-06	0.00519142	D84
Dividing neural progenitor cells, S	CCDC138	470.148	-0.585124	0.152077	19.1457	6.95932e-05	0.0175023	D84
Dividing neural progenitor cells, S	CCN1	36.4896	1.2941	0.322337	30.3057	2.62542e-07	0.000528639	D84
Dividing neural progenitor cells, S	CHMP2A	37.926	0.206072	0.308143	21.1109	2.60505e-05	0.010791	D84
Dividing neural progenitor cells, S	CHST11	524.902	0.484323	0.197544	18.0048	0.000123114	0.0256389	D84
Dividing neural progenitor cells, S	CIRBP	119.506	0.611806	0.197675	32.7325	7.80236e-08	0.000217733	D84
Dividing neural progenitor cells, S	COL6A6	59.7253	-0.861921	0.310628	17.3235	0.000173079	0.0326347	D84
Dividing neural progenitor cells, S	COPG2IT1	113.185	0.71569	0.27778	20.8228	3.00879e-05	0.0113464	D84
Dividing neural progenitor cells, S	CRLF3	426.529	-0.71053	0.184395	20.1138	4.28892e-05	0.0136008	D84
Dividing neural progenitor cells, S	CTR9	127.155	0.270388	0.230076	16.1645	0.000308979	0.0431287	D84
Dividing neural progenitor cells, S	CXCR4	14.7082	0.905552	0.560165	16.1414	0.000312565	0.0431287	D84
Dividing neural progenitor cells, S	DENND2A	258.512	-0.183422	0.150414	19.7295	5.19739e-05	0.0145038	D84
Dividing neural progenitor cells, S	DLL1	61.7996	0.190678	0.408933	16.1602	0.000309636	0.0431287	D84
Dividing neural progenitor cells, S	DUSP1	14.1879	0.999967	0.494613	16.6094	0.000247357	0.0392201	D84
Dividing neural progenitor cells, S	EHD1	70.8063	0.265925	0.294387	27.1468	1.27396e-06	0.00118504	D84
Dividing neural progenitor cells, S	EIF4A2	264.827	0.137787	0.162294	19.775	5.08046e-05	0.0144669	D84
Dividing neural progenitor cells, S	EIF4A3	78.8128	0.601316	0.251973	32.8437	7.3806e-08	0.000217733	D84
Dividing neural progenitor cells, S	EIF4G2	464.539	0.123822	0.187025	22.1989	1.51209e-05	0.00753508	D84
Dividing neural progenitor cells, S	ELFN1	57.676	1.19353	0.360983	16.4944	0.000261985	0.0404007	D84
Dividing neural progenitor cells, S	ELOA-AS1	176.885	-0.386313	0.181577	22.461	1.32632e-05	0.00699654	D84
Dividing neural progenitor cells, S	ENC1	235.756	0.164073	0.179858	29.0923	4.81599e-07	0.00055998	D84
Dividing neural progenitor cells, S	ENSG00000249207	126.218	-0.825317	0.210125	18.2309	0.000109952	0.0239712	D84
Dividing neural progenitor cells, S	ENSG00000250049	28.2856	-1.79794	0.378485	27.9598	8.48433e-07	0.000910629	D84
Dividing neural progenitor cells, S	ENSG00000255872	99.1402	-0.957575	0.232929	17.5984	0.000150857	0.0296466	D84
Dividing neural progenitor cells, S	ENSG00000269289	31.3756	-0.964358	0.336348	15.9986	0.000335693	0.0446088	D84
Dividing neural progenitor cells, S	ENSG00000274333	266.225	-0.879461	0.269935	17.1566	0.00018814	0.0340419	D84
Dividing neural progenitor cells, S	ENSG00000280145	105.017	-0.760365	0.305976	15.8361	0.000364104	0.0468797	D84
Dividing neural progenitor cells, S	ENSG00000284726	50.1843	-0.514612	0.3074	27.3269	1.16421e-06	0.00116031	D84
Dividing neural progenitor cells, S	ENSG00000285646	45.5371	1.70431	0.39631	30.0048	3.0517e-07	0.000528639	D84
Dividing neural progenitor cells, S	ENSG00000288234	13.6717	0.838102	0.542149	16.1241	0.000315282	0.0431287	D84
Dividing neural progenitor cells, S	EZR	369.722	0.324693	0.192923	20.1992	4.1095e-05	0.0133659	D84
Dividing neural progenitor cells, S	FAM53C	121.423	0.240325	0.236808	16.9267	0.00021106	0.0359136	D84
Dividing neural progenitor cells, S	FBXO32	242.264	0.948881	0.316686	16.3227	0.000285482	0.0423326	D84
Dividing neural progenitor cells, S	GADD45GIP1	23.4779	-0.248701	0.3888	29.7075	3.54086e-07	0.000528639	D84
Dividing neural progenitor cells, S	GALK1	14.5693	0.888639	0.587158	23.1271	9.50623e-06	0.00530562	D84
Dividing neural progenitor cells, S	GLB1L2	217.426	-0.611119	0.284619	15.5809	0.000413676	0.0497306	D84
Dividing neural progenitor cells, S	GLUL	131.148	0.779782	0.277511	20.9484	2.82559e-05	0.0111931	D84
Dividing neural progenitor cells, S	GREB1	12.7053	1.82829	0.690778	16.1468	0.000311727	0.0431287	D84
Dividing neural progenitor cells, S	H1-0	41.211	0.406925	0.460474	24.0203	6.08211e-06	0.00446651	D84
Dividing neural progenitor cells, S	H1-4	40.3193	0.130415	0.571271	16.9386	0.000209816	0.0359136	D84
Dividing neural progenitor cells, S	H1-5	11.8319	2.04282	0.734224	26.6642	1.6216e-06	0.00141413	D84
Dividing neural progenitor cells, S	HBEGF	20.2599	1.64621	0.437993	29.9705	3.10453e-07	0.000528639	D84
Dividing neural progenitor cells, S	HEXIM1	87.3723	0.754082	0.273324	20.9048	2.88791e-05	0.0111931	D84
Dividing neural progenitor cells, S	HMBS	31.8227	0.331112	0.352918	16.7268	0.000233247	0.0382881	D84
Dividing neural progenitor cells, S	HNRNPAB	59.8027	0.527349	0.298683	17.2639	0.00017832	0.0331746	D84
Dividing neural progenitor cells, S	HSP90AB1	318.897	0.773228	0.267473	20.1946	4.11908e-05	0.0133659	D84
Dividing neural progenitor cells, S	HSPA5	92.6352	1.00743	0.277519	19.9095	4.7501e-05	0.0138524	D84
Dividing neural progenitor cells, S	HSPA8	166.835	-0.0389598	0.298577	20.7129	3.17867e-05	0.0113723	D84
Dividing neural progenitor cells, S	IL1RAPL2	107.22	-1.4664	0.358767	18.6991	8.70056e-05	0.0202332	D84
Dividing neural progenitor cells, S	INTU	509.656	-0.178997	0.153669	18.8888	7.91303e-05	0.0190363	D84
Dividing neural progenitor cells, S	JMJD6	89.014	0.348577	0.334197	19.5627	5.64957e-05	0.0151593	D84
Dividing neural progenitor cells, S	KCND3	232.161	0.596107	0.181691	29.1893	4.58792e-07	0.00055998	D84
Dividing neural progenitor cells, S	KCNE1	35.725	-1.56908	0.479009	18.5644	9.30646e-05	0.0212874	D84
Dividing neural progenitor cells, S	KLF7	380.974	0.535348	0.153593	22.4199	1.35388e-05	0.00699654	D84
Dividing neural progenitor cells, S	KLKB1	16.6663	-2.34297	0.687938	17.4646	0.00016129	0.0311208	D84
Dividing neural progenitor cells, S	LDHAL6A	25.3518	-1.77807	0.443314	20.4839	3.56433e-05	0.0124333	D84
Dividing neural progenitor cells, S	LRRC69	55.6072	-0.937487	0.304285	16.3035	0.000288225	0.0423326	D84
Dividing neural progenitor cells, S	MARCKSL1	52.6606	0.751222	0.494973	16.7549	0.000229992	0.0382881	D84
Dividing neural progenitor cells, S	MCL1	268.893	0.850836	0.219647	15.9697	0.000340582	0.0448316	D84
Dividing neural progenitor cells, S	MIR34AHG	65.0444	0.839528	0.26621	33.3424	5.75161e-08	0.000217733	D84
Dividing neural progenitor cells, S	MT-ND5	1216.3	1.28951	0.306124	17.9122	0.000128949	0.0260757	D84
Dividing neural progenitor cells, S	MT-ND6	647.027	1.15749	0.301217	16.2641	0.000293967	0.0427262	D84
Dividing neural progenitor cells, S	NDRG1	47.3656	-0.06669	0.44979	16.677	0.000239133	0.0386856	D84
Dividing neural progenitor cells, S	NR4A3	19.3266	0.45183	0.450522	19.4887	5.86252e-05	0.0154339	D84
Dividing neural progenitor cells, S	NUAK1	62.4118	0.429727	0.275448	20.0334	4.46476e-05	0.0138437	D84
Dividing neural progenitor cells, S	NUDT15	29.0249	-1.15644	0.359607	17.0891	0.000194607	0.0343716	D84
Dividing neural progenitor cells, S	OAT	81.7554	0.924511	0.307269	21.0923	2.6295e-05	0.010791	D84
Dividing neural progenitor cells, S	PEG10	287.856	0.714763	0.307618	19.6305	5.46115e-05	0.0149411	D84
Dividing neural progenitor cells, S	PIP5K1A	236.734	0.549592	0.187775	16.0357	0.000329531	0.0443369	D84
Dividing neural progenitor cells, S	PIPOX	38.7286	-0.518206	0.388451	15.6749	0.000394673	0.0484601	D84
Dividing neural progenitor cells, S	PLK2	78.8216	1.10357	0.356628	18.8378	8.11757e-05	0.0191974	D84
Dividing neural progenitor cells, S	PNPT1	115.668	0.0348864	0.193185	17.1338	0.000190301	0.0340419	D84
Dividing neural progenitor cells, S	PRDX1	37.7838	0.210955	0.307814	18.4719	9.74735e-05	0.0219363	D84
Dividing neural progenitor cells, S	RB1	402.172	-0.355527	0.15416	16.1396	0.000312849	0.0431287	D84
Dividing neural progenitor cells, S	RNU2-63P	15.6324	2.42151	0.685332	16.5579	0.000253804	0.0397901	D84
Dividing neural progenitor cells, S	RPL3	101.983	0.57998	0.39516	15.7702	0.000376301	0.0468797	D84
Dividing neural progenitor cells, S	SASH1	137.117	-0.259496	0.271057	19.127	7.02452e-05	0.0175023	D84
Dividing neural progenitor cells, S	SDE2	28.604	1.22391	0.350628	18.3221	0.000105052	0.0232665	D84
Dividing neural progenitor cells, S	SEC22B4P	120.66	0.94713	0.271748	26.2344	2.01036e-06	0.00165004	D84
Dividing neural progenitor cells, S	SHB	168.363	0.291783	0.336484	18.1214	0.000116142	0.0245535	D84
Dividing neural progenitor cells, S	SKP1	191.035	0.300216	0.203911	15.6685	0.000395933	0.0484601	D84
Dividing neural progenitor cells, S	SLC25A16	82.2148	0.141278	0.244413	15.7762	0.000375176	0.0468797	D84
Dividing neural progenitor cells, S	SLC2A3	126.244	1.54569	0.343648	20.725	3.15961e-05	0.0113723	D84
Dividing neural progenitor cells, S	SLC30A8	89.7509	1.64065	0.258671	41.6285	9.13046e-10	1.27397e-05	D84
Dividing neural progenitor cells, S	SLC35B2	17.1949	0.599407	0.411323	17.2296	0.000181403	0.0333041	D84
Dividing neural progenitor cells, S	SMC6	215.574	-0.128698	0.160239	17.4457	0.00016282	0.0311208	D84
Dividing neural progenitor cells, S	SNHG1	91.4439	0.563559	0.271819	17.9393	0.000127212	0.0260757	D84
Dividing neural progenitor cells, S	SPDYA	213	-0.728852	0.184637	19.9054	4.75982e-05	0.0138524	D84
Dividing neural progenitor cells, S	ST3GAL1	240.159	-0.507746	0.19213	16.7397	0.000231748	0.0382881	D84
Dividing neural progenitor cells, S	STMN1	325.271	0.461104	0.18798	37.9395	5.77492e-09	4.02887e-05	D84
Dividing neural progenitor cells, S	SYF2	41.1999	0.597154	0.334825	23.6291	7.39632e-06	0.00474332	D84
Dividing neural progenitor cells, S	SYT11	332.202	0.494442	0.187312	21.8743	1.77853e-05	0.00855719	D84
Dividing neural progenitor cells, S	TAF5L	59.6262	0.165761	0.265542	16.4611	0.000266384	0.0404007	D84
Dividing neural progenitor cells, S	TBR1	76.2983	-0.48716	0.371739	16.9826	0.000205248	0.0357978	D84
Dividing neural progenitor cells, S	TEX14	174.36	1.40234	0.376276	15.7753	0.000375343	0.0468797	D84
Dividing neural progenitor cells, S	TG	91.9172	-1.06949	0.345481	21.1446	2.56163e-05	0.010791	D84
Dividing neural progenitor cells, S	TMBIM6	212.746	0.516252	0.215583	20.3299	3.84963e-05	0.0131009	D84
Dividing neural progenitor cells, S	TP53I11	94.2468	0.9659	0.256126	23.6068	7.4789e-06	0.00474332	D84
Dividing neural progenitor cells, S	TRIM62	32.4834	0.496825	0.34295	16.6597	0.000241213	0.0386856	D84
Dividing neural progenitor cells, S	TUBB3	55.6946	-0.113526	0.318163	21.4928	2.15226e-05	0.0100102	D84
Dividing neural progenitor cells, S	TUBB4A	19.4595	0.82462	0.563296	15.8408	0.000363248	0.0468797	D84
Dividing neural progenitor cells, S	TXNRD1	412.904	1.19149	0.272444	19.4364	6.01785e-05	0.0155495	D84
Dividing neural progenitor cells, S	WDR74	64.5973	1.30118	0.327753	21.2509	2.42904e-05	0.010791	D84
Dividing neural progenitor cells, S	WNT2B	159.379	-1.14005	0.257937	19.9031	4.76541e-05	0.0138524	D84
Dividing neural progenitor cells, S	YWHAQ	443.901	0.369403	0.173981	16.4646	0.000265929	0.0404007	D84
Dividing neural progenitor cells, S	ZBTB8OS	152.259	0.190262	0.189344	16.03	0.000330469	0.0443369	D84
Dividing neural progenitor cells, S	ZFP2	75.8879	-0.987788	0.245931	19.0164	7.42394e-05	0.018173	D84
Outer radial glia	7SK	140.188	2.10068	0.700291	17.2268	0.000181656	0.0137989	D84
Outer radial glia	A1CF	12.902	-1.74736	0.521811	17.0986	0.000193682	0.0143673	D84
Outer radial glia	ABCA1	294.914	0.521825	0.212103	17.8567	0.000132576	0.0115218	D84
Outer radial glia	ABHD18	227.222	-0.244996	0.167821	15.2822	0.000480306	0.0267707	D84
Outer radial glia	ABHD4	23.0159	1.62413	0.429336	14.7281	0.000633641	0.0320052	D84
Outer radial glia	ACKR3	12.1597	1.60076	0.497263	18.021	0.000122122	0.0110465	D84
Outer radial glia	ADAMTS1	50.2191	1.26877	0.319044	52.4728	4.03351e-12	1.78775e-08	D84
Outer radial glia	ADPGK-AS1	15.1638	0.363705	0.508554	18.2322	0.000109884	0.0105304	D84
Outer radial glia	ALDOA	25.3817	1.36036	0.43838	15.6696	0.000395731	0.0237827	D84
Outer radial glia	AMBN	7.01118	-1.56202	0.763442	16.6301	0.000244799	0.0168873	D84
Outer radial glia	AMER2	34.709	1.03802	0.286787	18.0478	0.000120495	0.0109951	D84
Outer radial glia	ANKRD24	33.4848	1.0306	0.319559	23.045	9.90485e-06	0.00216794	D84
Outer radial glia	ANKRD40	37.6274	1.11241	0.295096	26.9295	1.42013e-06	0.000559498	D84
Outer radial glia	ANP32E	108.898	0.928754	0.268399	19.5943	5.56107e-05	0.00669179	D84
Outer radial glia	AOAH	40.7366	-1.23285	0.376873	14.4971	0.000711207	0.034361	D84
Outer radial glia	ARHGEF26	247.336	-0.567555	0.163064	16.817	0.000222968	0.0159395	D84
Outer radial glia	ARRDC3	222.645	1.06357	0.296035	17.4845	0.000159691	0.0128107	D84
Outer radial glia	ARX	138.019	0.520748	0.236904	17.5858	0.00015181	0.0124044	D84
Outer radial glia	ASF1B	17.2591	-0.340342	0.448884	25.5233	2.86868e-06	0.000884339	D84
Outer radial glia	ATAD5	206.59	-0.531314	0.175093	22.3973	1.3693e-05	0.00264863	D84
Outer radial glia	ATF3	66.3375	1.03998	0.328753	20.9737	2.79016e-05	0.00433918	D84
Outer radial glia	ATF4	96.1399	0.899663	0.354633	13.8353	0.000990132	0.0417613	D84
Outer radial glia	ATL3	23.9507	0.613398	0.360579	15.7172	0.000386414	0.0233842	D84
Outer radial glia	AXDND1	69.8846	-1.2488	0.353323	18.3151	0.000105421	0.0102132	D84
Outer radial glia	BAZ2A	305.56	0.416949	0.151602	15.2789	0.000481084	0.0267707	D84
Outer radial glia	BBC3	77.0666	1.19421	0.267589	46.9206	6.47611e-11	1.64021e-07	D84
Outer radial glia	BCL9	407.7	0.31582	0.1294	14.3869	0.000751505	0.0354347	D84
Outer radial glia	BCO2	12.1222	-1.25805	0.457407	13.9996	0.000912072	0.0398279	D84
Outer radial glia	BEND4	110.261	-0.286857	0.196646	14.4494	0.000728383	0.0349014	D84
Outer radial glia	BEST1	30.3281	1.0374	0.412541	19.3924	6.1518e-05	0.00703647	D84
Outer radial glia	BMP7	400.911	0.640731	0.151942	20.2885	3.93013e-05	0.00530748	D84
Outer radial glia	BOLA1	62.9184	-0.0747304	0.322988	16	0.000335467	0.0210159	D84
Outer radial glia	BPGM	69.7622	1.04486	0.316258	28.3935	6.83027e-07	0.000302735	D84
Outer radial glia	BRCA1	61.0882	-0.899297	0.279096	17.9831	0.000124455	0.0111226	D84
Outer radial glia	BRD2	557.551	0.467265	0.209937	23.156	9.36998e-06	0.00215741	D84
Outer radial glia	BTG2	68.2193	0.910689	0.266769	27.7671	9.34242e-07	0.000394361	D84
Outer radial glia	C1orf112	96.0086	-0.733545	0.202807	13.8529	0.000981489	0.0416288	D84
Outer radial glia	C6orf62	268.555	0.356503	0.193003	14.0555	0.000886947	0.038983	D84
Outer radial glia	C7orf50	228.449	0.659548	0.178572	13.8085	0.0010035	0.0420593	D84
Outer radial glia	C8orf33	52.0001	0.803193	0.270061	13.3655	0.00125235	0.0494496	D84
Outer radial glia	C8orf44-SGK3	62.7913	-0.474012	0.221921	17.6121	0.000149821	0.0123543	D84
Outer radial glia	CALM2	150.253	0.751057	0.288176	20.9157	2.87217e-05	0.00442789	D84
Outer radial glia	CALR	148.524	0.831298	0.246441	32.9655	6.9445e-08	5.59632e-05	D84
Outer radial glia	CANX	301.34	0.815188	0.256979	17.6848	0.000144477	0.0122039	D84
Outer radial glia	CAPN5	62.6699	0.908044	0.241982	14.37	0.000757883	0.0355463	D84
Outer radial glia	CASS4	14.7423	-1.13754	0.421892	18.3974	0.00010117	0.00985519	D84
Outer radial glia	CBX4	81.5275	1.23713	0.302647	17.3565	0.000170251	0.0133557	D84
Outer radial glia	CCDC12	92.6127	0.679502	0.229042	15.0829	0.000530628	0.0282507	D84
Outer radial glia	CCDC138	493.454	-0.613357	0.153182	16.3949	0.000275348	0.0184213	D84
Outer radial glia	CCDC73	60.61	-1.10771	0.288293	20.4829	3.56612e-05	0.00488976	D84
Outer radial glia	CCN1	55.9702	1.04871	0.282649	63.2072	1.88248e-14	1.11248e-10	D84
Outer radial glia	CCND2	832.406	0.752187	0.244515	17.3692	0.000169173	0.0133301	D84
Outer radial glia	CD180	10.3582	-0.708593	0.564311	17.3376	0.000171861	0.0134226	D84
Outer radial glia	CDH8	179.572	0.684274	0.29089	15.5538	0.000419311	0.0246158	D84
Outer radial glia	CDK16	62.3328	-0.188001	0.304375	15.385	0.000456238	0.0260259	D84
Outer radial glia	CDKN1A	65.7419	1.50747	0.39381	16.0645	0.000324812	0.0206401	D84
Outer radial glia	CDO1	121.594	0.388779	0.24556	18.8408	8.10553e-05	0.00860496	D84
Outer radial glia	CFAP44	526.765	-0.930094	0.209391	25.4231	3.0161e-06	0.000906314	D84
Outer radial glia	CFAP70	100.185	-1.18734	0.28214	19.2082	6.74506e-05	0.00761676	D84
Outer radial glia	CHCHD7	41.8639	0.853917	0.29146	21.5864	2.05387e-05	0.00356991	D84
Outer radial glia	CHST11	883.393	0.605858	0.17582	21.5583	2.08291e-05	0.00358524	D84
Outer radial glia	CIRBP	165.69	0.840458	0.210848	32.1829	1.02701e-07	7.28312e-05	D84
Outer radial glia	CITED2	37.3345	0.888335	0.492565	28.8859	5.33961e-07	0.000262961	D84
Outer radial glia	CLIP3	44.2771	0.487282	0.496447	14.5229	0.000702088	0.0341023	D84
Outer radial glia	CLSTN3	53.406	1.11918	0.272071	19.912	4.74419e-05	0.00601311	D84
Outer radial glia	CLVS1	556.828	-0.843068	0.15069	40.7417	1.4225e-09	2.29268e-06	D84
Outer radial glia	COL6A6	80.3498	-1.10849	0.271978	21.3281	2.33706e-05	0.00387231	D84
Outer radial glia	COPA	420.189	0.506267	0.144457	14.7824	0.000616645	0.0314152	D84
Outer radial glia	COPG2	1016.43	0.464355	0.214507	13.8168	0.00099936	0.041985	D84
Outer radial glia	COPG2IT1	167.324	0.676548	0.233714	22.9848	1.02073e-05	0.00220689	D84
Outer radial glia	CPLX1	20.668	-0.82966	0.476031	13.9817	0.000920279	0.0399893	D84
Outer radial glia	CRLF3	500.546	-0.706937	0.134322	37.8098	6.16175e-09	6.42598e-06	D84
Outer radial glia	CROCC	239.939	0.537389	0.181025	22.8423	1.09614e-05	0.00234138	D84
Outer radial glia	CROCCP3	167.589	-0.461794	0.184449	14.5851	0.000680607	0.033518	D84
Outer radial glia	CRY2	59.7029	0.973774	0.259804	17.0166	0.000201785	0.0146616	D84
Outer radial glia	CSGALNACT1	324.761	0.791792	0.252206	14.8587	0.000593564	0.0306802	D84
Outer radial glia	CSRP3-AS1	17.2838	-1.70858	0.466688	16.1862	0.00030564	0.0198019	D84
Outer radial glia	CTH	84.7618	0.52176	0.265771	14.6424	0.000661369	0.0328443	D84
Outer radial glia	CTNNAL1	166.118	-0.738764	0.190634	14.8291	0.000602437	0.0309583	D84
Outer radial glia	CTR9	190.139	0.440416	0.227276	22.5685	1.25693e-05	0.0025614	D84
Outer radial glia	CXCR4	22.4395	0.822271	0.534066	22.3741	1.38527e-05	0.00264863	D84
Outer radial glia	DBR1	25.3181	0.751108	0.383641	14.6533	0.000657778	0.0327681	D84
Outer radial glia	DCLRE1C	352.919	-0.938667	0.206688	21.067	2.66299e-05	0.00425334	D84
Outer radial glia	DDX3X	386.275	0.653584	0.20819	20.8819	2.92119e-05	0.00446463	D84
Outer radial glia	DDX5	618.336	0.463003	0.178057	23.9763	6.21755e-06	0.00155255	D84
Outer radial glia	DIPK2B	5.87925	-0.110459	0.891508	19.5362	5.72487e-05	0.00681183	D84
Outer radial glia	DLEU2	1048.62	-0.428228	0.1374	16.3761	0.000277957	0.0185259	D84
Outer radial glia	DNA2	124.569	-0.519924	0.190576	17.6826	0.000144638	0.0122039	D84
Outer radial glia	DOCK6	57.8752	0.633334	0.303113	13.8	0.00100778	0.0421389	D84
Outer radial glia	DUSP1	16.0684	1.49658	0.476212	26.0692	2.18342e-06	0.000730374	D84
Outer radial glia	DYNLL2	133.49	0.792086	0.289586	18.104	0.000117155	0.0108504	D84
Outer radial glia	ECT2L	538.327	-0.725842	0.190117	14.388	0.000751089	0.0354347	D84
Outer radial glia	EDAR	30.1866	-1.39959	0.389404	13.6624	0.00107955	0.0442015	D84
Outer radial glia	EDNRB-AS1	192.931	-1.33515	0.348403	13.9667	0.000927194	0.0400932	D84
Outer radial glia	EEF1A1	462.532	0.589101	0.402632	16.6161	0.000246521	0.0169402	D84
Outer radial glia	EFCAB9	23.5177	-1.33592	0.382891	14.6038	0.000674272	0.0332985	D84
Outer radial glia	EFNB2	557.245	0.139771	0.17712	28.7177	5.80816e-07	0.000278305	D84
Outer radial glia	EHD1	107.322	0.357667	0.266316	18.1778	0.000112914	0.0106393	D84
Outer radial glia	EIF1	124.943	1.04919	0.333375	19.8541	4.88351e-05	0.00611667	D84
Outer radial glia	EIF2AK3	208.713	0.651482	0.16049	17.6647	0.000145932	0.0122039	D84
Outer radial glia	EIF3D	85.7206	0.966621	0.237283	18.5069	9.57813e-05	0.00945299	D84
Outer radial glia	EIF4A3	93.4099	0.862974	0.304901	24.1664	5.65379e-06	0.0014527	D84
Outer radial glia	EIF4G2	599.056	0.262812	0.179153	27.4087	1.11759e-06	0.000460784	D84
Outer radial glia	EIF4H	138.573	0.676583	0.224689	19.5102	5.79977e-05	0.00685494	D84
Outer radial glia	ELFN1	100.056	1.42868	0.345735	31.9946	1.12841e-07	7.59067e-05	D84
Outer radial glia	ELOA-AS1	296.823	-0.325431	0.141828	39.1017	3.22983e-09	4.40474e-06	D84
Outer radial glia	ENC1	286.938	-0.134809	0.168989	30.3427	2.57729e-07	0.00014279	D84
Outer radial glia	ENSG00000203325	101.137	-0.19853	0.217325	15.3129	0.000472981	0.0265363	D84
Outer radial glia	ENSG00000220694	9.1966	-1.77245	0.63055	17.0705	0.000196421	0.0144496	D84
Outer radial glia	ENSG00000223523	137.905	-1.24902	0.283416	19.0955	7.13616e-05	0.00783214	D84
Outer radial glia	ENSG00000225057	12.0362	0.0654967	0.515757	16.2613	0.000294383	0.0193301	D84
Outer radial glia	ENSG00000226571	55.6011	0.15401	0.377206	20.0617	4.40215e-05	0.00573865	D84
Outer radial glia	ENSG00000228950	7.70634	-0.175441	0.757451	19.3083	6.41596e-05	0.00729157	D84
Outer radial glia	ENSG00000232862	26.0319	-1.03225	0.414781	13.7278	0.00104483	0.0432798	D84
Outer radial glia	ENSG00000233223	21.1634	0.271409	0.450249	18.6818	8.7759e-05	0.00889706	D84
Outer radial glia	ENSG00000234156	10.6111	-1.97979	0.560972	14.4149	0.000741032	0.0351277	D84
Outer radial glia	ENSG00000234626	12.9244	1.76494	0.523725	15.3354	0.000467699	0.0263508	D84
Outer radial glia	ENSG00000241962	228.104	-0.771604	0.160335	26.6119	1.66455e-06	0.000641541	D84
Outer radial glia	ENSG00000249207	153.478	-1.01593	0.232926	20.1223	4.27063e-05	0.00560845	D84
Outer radial glia	ENSG00000250049	37.3645	-1.5717	0.369137	20.2426	4.02144e-05	0.00536061	D84
Outer radial glia	ENSG00000250643	138.671	0.556731	0.173965	13.9741	0.000923778	0.0400432	D84
Outer radial glia	ENSG00000253194	39.3087	-1.27686	0.343133	14.2212	0.000816402	0.037204	D84
Outer radial glia	ENSG00000253295	11.0064	2.80199	0.813973	17.3883	0.000167561	0.0132682	D84
Outer radial glia	ENSG00000253736	34.2361	0.875014	0.350775	14.2351	0.000810745	0.0370456	D84
Outer radial glia	ENSG00000254143	13.5183	-0.695315	0.710565	16.0257	0.000331182	0.0208707	D84
Outer radial glia	ENSG00000254777	64.2623	-1.06145	0.427771	20.0255	4.48253e-05	0.00580079	D84
Outer radial glia	ENSG00000255872	91.7676	-0.92764	0.221194	24.0779	5.90944e-06	0.00149669	D84
Outer radial glia	ENSG00000256417	82.6297	-1.00176	0.279368	14.9856	0.000557072	0.0291337	D84
Outer radial glia	ENSG00000257883	21.8123	-1.72269	0.417024	18.5229	9.50183e-05	0.00945299	D84
Outer radial glia	ENSG00000258231	43.8788	-2.10594	0.467872	23.7297	7.03345e-06	0.00170816	D84
Outer radial glia	ENSG00000259280	415.575	-0.768026	0.189296	16.2434	0.000297017	0.0194311	D84
Outer radial glia	ENSG00000259478	14.3865	-2.604	0.676585	18.1688	0.00011342	0.0106393	D84
Outer radial glia	ENSG00000259483	105.634	-0.985859	0.270273	13.4668	0.00119048	0.0476433	D84
Outer radial glia	ENSG00000260392	135.798	-1.20927	0.23472	26.0942	2.15629e-06	0.000730374	D84
Outer radial glia	ENSG00000260996	26.6803	1.05543	0.373119	23.4436	8.1148e-06	0.00191823	D84
Outer radial glia	ENSG00000267273	13.9481	-1.63842	0.488119	16.7517	0.00023036	0.0163675	D84
Outer radial glia	ENSG00000267491	6.29543	0.286347	0.672969	14.3021	0.000784021	0.0361629	D84
Outer radial glia	ENSG00000267627	19.3152	-1.99893	0.481091	18.7076	8.66358e-05	0.00889706	D84
Outer radial glia	ENSG00000269289	16.1518	-1.42488	0.434838	14.2361	0.000810354	0.0370456	D84
Outer radial glia	ENSG00000269707	216.805	0.441079	0.160807	30.3447	2.57468e-07	0.00014279	D84
Outer radial glia	ENSG00000269966	12.2339	-1.67344	0.507895	14.5467	0.000693792	0.0340727	D84
Outer radial glia	ENSG00000271945	126.583	-1.42443	0.244902	34.4628	3.28468e-08	2.9117e-05	D84
Outer radial glia	ENSG00000273783	17.0234	-0.261798	0.516781	14.2163	0.000818407	0.037204	D84
Outer radial glia	ENSG00000274333	260.266	-0.982501	0.231788	21.1483	2.55686e-05	0.00419728	D84
Outer radial glia	ENSG00000280145	68.5394	-1.19807	0.348198	16.6651	0.000240553	0.0166592	D84
Outer radial glia	ENSG00000282278	114.788	-0.746737	0.224464	14.7925	0.000613552	0.0313477	D84
Outer radial glia	ENSG00000283078	18.9805	-0.415824	0.443467	18.0812	0.000118502	0.0108856	D84
Outer radial glia	ENSG00000283445	8.70434	0.42238	0.739453	17.1961	0.000184463	0.0137989	D84
Outer radial glia	ENSG00000284726	63.2555	-0.989889	0.29	25.2213	3.33635e-06	0.000969675	D84
Outer radial glia	ENSG00000284966	134.234	-0.15908	0.211222	20.6205	3.32905e-05	0.00474074	D84
Outer radial glia	ENSG00000285646	56.5064	1.56267	0.285513	68.8019	1.14775e-15	1.01742e-11	D84
Outer radial glia	ENSG00000286370	15.1052	-2.14648	0.512006	19.8477	4.89913e-05	0.00611667	D84
Outer radial glia	ENSG00000287122	162.549	-0.782532	0.415457	13.5223	0.00115787	0.0468674	D84
Outer radial glia	ENSG00000287275	25.1347	-1.33101	0.389656	14.0581	0.000885794	0.038983	D84
Outer radial glia	ENSG00000287352	195.204	-1.59424	0.267131	38.423	4.53463e-09	5.02465e-06	D84
Outer radial glia	ENSG00000287907	13.1488	-2.66562	0.555989	34.0415	4.05492e-08	3.42332e-05	D84
Outer radial glia	ENSG00000287975	227.755	-0.695296	0.236882	13.6805	0.00106985	0.0439058	D84
Outer radial glia	ENSG00000288234	23.8883	1.34746	0.473524	15.4838	0.000434254	0.0253253	D84
Outer radial glia	ENSG00000288957	15.1437	0.657657	0.511061	14.6527	0.000657986	0.0327681	D84
Outer radial glia	EPHA7	756.93	-0.625853	0.174962	13.4343	0.00120998	0.0479903	D84
Outer radial glia	ERRFI1	182.607	-0.100584	0.283349	17.9596	0.000125928	0.0111226	D84
Outer radial glia	ESR2	790.994	-0.734877	0.196586	14.4162	0.000740571	0.0351277	D84
Outer radial glia	EZR	574.148	0.457438	0.177033	32.8207	7.46576e-08	5.75481e-05	D84
Outer radial glia	FAM162B	22.0271	-1.47818	0.522913	15.6039	0.000408927	0.024247	D84
Outer radial glia	FAM53C	186.253	0.882505	0.287019	23.1033	9.62014e-06	0.00215893	D84
Outer radial glia	FBXO32	671.22	0.445029	0.222195	38.6664	4.01517e-09	4.74566e-06	D84
Outer radial glia	FEM1B	59.0155	0.611715	0.302898	15.5229	0.000425834	0.0249162	D84
Outer radial glia	FER1L4	64.284	-1.26709	0.31078	16.4559	0.000267081	0.0180728	D84
Outer radial glia	FHL5	15.8537	-2.64978	0.686622	16.936	0.000210084	0.0150793	D84
Outer radial glia	FKBP4	33.8395	0.770615	0.347877	13.5799	0.00112503	0.045852	D84
Outer radial glia	FTH1	30.0738	0.540263	0.440137	15.6571	0.000398211	0.0238273	D84
Outer radial glia	GADD45B	29.7044	0.861246	0.350431	28.6024	6.15276e-07	0.000287059	D84
Outer radial glia	GADD45GIP1	40.2648	0.271084	0.363514	24.595	4.56316e-06	0.00124462	D84
Outer radial glia	GALK1	27.7177	1.66922	0.540153	19.0329	7.36315e-05	0.00795983	D84
Outer radial glia	GBX1	42.8924	-0.390786	0.321059	25.3114	3.18934e-06	0.000942397	D84
Outer radial glia	GEM	96.9229	0.877099	0.289501	14.3131	0.000779737	0.0361629	D84
Outer radial glia	GEMIN2	84.8076	-0.91133	0.276819	16.0237	0.000331515	0.0208707	D84
Outer radial glia	GLIPR1	20.4108	1.25538	0.372183	15.6506	0.000399504	0.0238273	D84
Outer radial glia	GLUL	210.52	0.661509	0.238043	26.0882	2.16285e-06	0.000730374	D84
Outer radial glia	GNAI3	204.459	0.371813	0.138757	14.3487	0.000766	0.0357379	D84
Outer radial glia	GOLPH3	208.8	0.517737	0.147238	14.349	0.00076588	0.0357379	D84
Outer radial glia	GPLD1	47.3204	-0.627796	0.266257	13.8902	0.000963367	0.0411555	D84
Outer radial glia	GPR160	243.864	-0.831218	0.200934	16.9965	0.000203828	0.0147497	D84
Outer radial glia	GPR173	340.28	0.18461	0.157016	17.3874	0.000167639	0.0132682	D84
Outer radial glia	GPR61	15.3702	0.882645	0.57414	13.7465	0.00103511	0.0430785	D84
Outer radial glia	GREB1	15.9903	2.26746	0.693003	22.3304	1.41584e-05	0.00267036	D84
Outer radial glia	GRM3	660.093	-0.726537	0.198124	13.4946	0.00117402	0.0473049	D84
Outer radial glia	GSK3B-DT	88.6303	-1.06341	0.217936	26.5324	1.73208e-06	0.000653362	D84
Outer radial glia	GTF2A1	184.08	0.556579	0.261088	24.2717	5.36374e-06	0.00139844	D84
Outer radial glia	GUK1	32.2895	1.45213	0.391273	13.9927	0.000915232	0.0398677	D84
Outer radial glia	H1-0	51.8887	1.22321	0.369287	90.0237	2.82873e-20	5.01505e-16	D84
Outer radial glia	H1-2	10.2295	2.09187	0.776094	15.1854	0.000504121	0.0273945	D84
Outer radial glia	H2AW	37.6753	-0.0803214	0.326621	15.1808	0.000505273	0.0273945	D84
Outer radial glia	H2AX	14.647	0.681407	0.520555	20.7362	3.14182e-05	0.00464177	D84
Outer radial glia	H2AZ1	39.0568	0.758143	0.336472	18.6804	8.78213e-05	0.00889706	D84
Outer radial glia	H2BC18	27.7628	0.569829	0.365821	24.9145	3.88948e-06	0.00109455	D84
Outer radial glia	H2BC21	13.7349	1.70485	0.530996	14.3217	0.000776399	0.036128	D84
Outer radial glia	H3-2	28.0784	0.692294	0.407268	22.3681	1.38938e-05	0.00264863	D84
Outer radial glia	HBEGF	30.6303	0.454868	0.361564	36.8527	9.94358e-09	9.79387e-06	D84
Outer radial glia	HELB	113.881	0.695728	0.181442	22.2921	1.44321e-05	0.00269334	D84
Outer radial glia	HERPUD1	132.767	0.899142	0.207454	42.9458	4.72538e-10	1.0472e-06	D84
Outer radial glia	HEXIM1	115.252	0.706889	0.226127	34.7458	2.85132e-08	2.66058e-05	D84
Outer radial glia	HHAT	197.541	0.444993	0.153739	16.3586	0.000280393	0.0186183	D84
Outer radial glia	HHLA1	56.0096	-1.18607	0.404603	13.4399	0.00120661	0.0479642	D84
Outer radial glia	HIPK3	228.19	0.543365	0.142743	14.8065	0.000609262	0.0312185	D84
Outer radial glia	HIRA	113.521	-0.54867	0.185831	13.5462	0.00114415	0.0464178	D84
Outer radial glia	HMBS	46.5894	0.00883064	0.297634	22.2201	1.49615e-05	0.00276305	D84
Outer radial glia	HMGB2	60.4764	1.13792	0.417987	14.2034	0.000823711	0.0373493	D84
Outer radial glia	HNRNPA1	250.032	0.6542	0.258264	13.7305	0.00104343	0.0432798	D84
Outer radial glia	HSDL2-AS1	42.1195	-0.700132	0.248076	18.5028	9.59749e-05	0.00945299	D84
Outer radial glia	HSP90AB1	442.173	0.692255	0.249701	19.4809	5.88541e-05	0.00689833	D84
Outer radial glia	HSPA2	10.2296	0.0779394	0.591675	15.8363	0.000364069	0.0224898	D84
Outer radial glia	HSPA5	134.766	1.18525	0.290721	29.2141	4.5314e-07	0.000229535	D84
Outer radial glia	IARS1	535.178	0.233985	0.139157	13.3911	0.00123642	0.0489298	D84
Outer radial glia	ID2	51.9807	0.771988	0.419673	13.8322	0.000991681	0.0417613	D84
Outer radial glia	IER2	60.2672	1.16876	0.313042	18.6325	8.99499e-05	0.00906092	D84
Outer radial glia	IFT81	243.781	-0.373239	0.145212	17.9569	0.000126101	0.0111226	D84
Outer radial glia	IFTAP	45.9039	-1.18867	0.319139	17.5303	0.000156079	0.0125779	D84
Outer radial glia	IGFBP4	48.9241	1.11558	0.357512	17.2491	0.000179639	0.0137357	D84
Outer radial glia	INPP5D	25.1658	1.32683	0.363212	21.1151	2.59961e-05	0.00422831	D84
Outer radial glia	INTS4P1	23.5183	-0.493802	0.420668	14.1798	0.000833498	0.0376007	D84
Outer radial glia	IQANK1	128.117	-1.15807	0.33396	14.5256	0.000701153	0.0341023	D84
Outer radial glia	IQCK	215.555	-0.636805	0.174401	17.2901	0.000175998	0.0135664	D84
Outer radial glia	JAG1	186.298	0.401941	0.233838	15.128	0.0005188	0.0277042	D84
Outer radial glia	JMJD6	113.912	0.105187	0.345078	21.4693	2.17769e-05	0.00367697	D84
Outer radial glia	JUN	249.416	0.850648	0.239354	14.2989	0.000785308	0.0361629	D84
Outer radial glia	KCND3	424.934	1.14184	0.282963	16.6951	0.000236972	0.0165469	D84
Outer radial glia	KCNJ10	91.7307	-0.29465	0.226474	22.5751	1.25281e-05	0.0025614	D84
Outer radial glia	KIAA1191	62.6022	0.652954	0.283996	21.0687	2.66069e-05	0.00425334	D84
Outer radial glia	KLF7	433.641	0.537333	0.14527	14.609	0.000672498	0.0332985	D84
Outer radial glia	KLHL15	97.0603	0.489683	0.229663	19.5852	5.58625e-05	0.00669179	D84
Outer radial glia	KLHL23	389.424	-0.368212	0.12674	15.5697	0.000415983	0.0245016	D84
Outer radial glia	KPNA2	79.9733	0.853421	0.230747	17.6356	0.000148077	0.0122675	D84
Outer radial glia	KRBOX5	163.632	-0.59769	0.16149	14.1413	0.000849692	0.0380409	D84
Outer radial glia	KRCC1	147.347	-0.605725	0.193186	16.3019	0.000288457	0.0190823	D84
Outer radial glia	L3MBTL4	246.645	0.522485	0.197969	13.7117	0.00105329	0.0435285	D84
Outer radial glia	LAPTM4B	143.193	0.684512	0.171993	17.0836	0.000195138	0.014415	D84
Outer radial glia	LBH	73.9277	0.525947	0.248747	15.2633	0.000484866	0.0268631	D84
Outer radial glia	LDHAL6A	33.4181	-1.28249	0.365032	14.3048	0.000782985	0.0361629	D84
Outer radial glia	LEF1-AS1	14.6089	1.18466	0.447355	20.4721	3.58548e-05	0.00488976	D84
Outer radial glia	LINC00624	149.035	-1.01652	0.232896	18.6827	8.77199e-05	0.00889706	D84
Outer radial glia	LINC00648	246.527	-0.99417	0.236884	19.7049	5.26191e-05	0.00638962	D84
Outer radial glia	LINC01033	28.7998	-0.220862	0.394206	17.5458	0.000154874	0.0125392	D84
Outer radial glia	LINC01322	61.0498	-0.878247	0.305604	14.9411	0.00056961	0.0296147	D84
Outer radial glia	LINC01355	72.4684	-1.11473	0.252811	25.7419	2.57171e-06	0.000814176	D84
Outer radial glia	LINC01515	425.433	-1.26104	0.193049	41.2297	1.11452e-09	2.19548e-06	D84
Outer radial glia	LINC01572	173.124	-0.687525	0.175993	20.755	3.1125e-05	0.00464177	D84
Outer radial glia	LINC01934	38.4759	-1.24141	0.370562	15.7842	0.000373686	0.0228368	D84
Outer radial glia	LINC01967	100.747	-1.99959	0.312699	40.9509	1.28123e-09	2.27149e-06	D84
Outer radial glia	LINC01980	60.9609	-1.87346	0.275545	48.84	2.48042e-11	8.79507e-08	D84
Outer radial glia	LINC02027	6.30464	-2.79941	0.883962	19.0898	7.15668e-05	0.00783214	D84
Outer radial glia	LINC02133	55.3448	-1.31309	0.345741	16.547	0.000255192	0.0174012	D84
Outer radial glia	LINC02446	10.3372	-2.10784	0.562075	17.7791	0.000137824	0.0119194	D84
Outer radial glia	LINC02615	197.519	0.567162	0.175169	16.7399	0.000231724	0.0163675	D84
Outer radial glia	LINC02680	89.0488	-1.04321	0.281587	14.7039	0.000641326	0.0321465	D84
Outer radial glia	LRIG2	432.084	0.504813	0.180659	15.8976	0.00035309	0.0219647	D84
Outer radial glia	LRRC39	100.805	-0.938692	0.241013	18.2145	0.00011086	0.0105668	D84
Outer radial glia	LRRC58-DT	185.383	-0.765922	0.239467	13.7503	0.00103313	0.0430785	D84
Outer radial glia	LSM3	22.907	0.471342	0.356664	13.7029	0.00105792	0.0436184	D84
Outer radial glia	LY75-CD302	25.9468	-1.93598	0.484019	16.7446	0.000231181	0.0163675	D84
Outer radial glia	LY96	14.8346	-2.20929	0.581187	15.2322	0.000492461	0.0270345	D84
Outer radial glia	MAFF	17.3679	0.552143	0.413813	16.1836	0.000306037	0.0198019	D84
Outer radial glia	MAPRE1	96.6527	0.727495	0.229423	14.9478	0.000567703	0.0296024	D84
Outer radial glia	MARCKSL1	65.9573	0.380988	0.437384	15.717	0.000386461	0.0233842	D84
Outer radial glia	MARVELD2	38.4857	-1.25856	0.297089	22.1224	1.57102e-05	0.00284211	D84
Outer radial glia	MCEE	42.5988	0.927325	0.29543	13.9143	0.000951792	0.0407592	D84
Outer radial glia	METTL23	112.905	0.256302	0.281006	20.6323	3.30945e-05	0.00474074	D84
Outer radial glia	MIR34AHG	123.633	0.998898	0.213125	48.3083	3.23587e-11	9.56144e-08	D84
Outer radial glia	MIR9-1HG	1268.65	0.729821	0.224064	15.0239	0.000546514	0.0288368	D84
Outer radial glia	MMACHC	62.338	0.679474	0.311514	18.9333	7.73902e-05	0.00831546	D84
Outer radial glia	MT-CYB	275.267	1.19477	0.348377	13.5006	0.00117052	0.0472716	D84
Outer radial glia	MT-ND1	143.803	1.40099	0.320877	19.825	4.9551e-05	0.00614328	D84
Outer radial glia	MT-ND3	31.2705	1.67821	0.448857	14.7339	0.000631788	0.0320028	D84
Outer radial glia	MT-ND4	918.378	1.41177	0.362504	15.2313	0.000492677	0.0270345	D84
Outer radial glia	MT-ND5	1470.13	1.33463	0.294924	20.5807	3.39598e-05	0.00474074	D84
Outer radial glia	MT-ND6	807.148	1.12099	0.296537	15.1638	0.000509591	0.0274606	D84
Outer radial glia	MUC13	22.1177	-1.3059	0.530034	20.9894	2.76823e-05	0.00433918	D84
Outer radial glia	NAIP	213.993	-0.719154	0.155861	22.0605	1.62044e-05	0.00287288	D84
Outer radial glia	NCL	405.448	0.513759	0.188759	17.7672	0.000138641	0.0119319	D84
Outer radial glia	NDUFB10	12.4555	1.0326	0.529004	15.9042	0.000351922	0.0219647	D84
Outer radial glia	NDUFB4	20.199	1.09031	0.362611	14.0555	0.000886913	0.038983	D84
Outer radial glia	NEB	105.061	-0.936731	0.256582	15.4059	0.000451492	0.0260259	D84
Outer radial glia	NFATC1	22.229	-0.485047	0.484965	15.2521	0.000487587	0.0269297	D84
Outer radial glia	NID1	56.708	0.642504	0.259229	14.5289	0.000699998	0.0341023	D84
Outer radial glia	NID2	85.972	-1.16144	0.259699	21.3373	2.32627e-05	0.00387231	D84
Outer radial glia	NIT2	132.378	-0.771738	0.179806	20.6167	3.33528e-05	0.00474074	D84
Outer radial glia	NOCT	83.0276	-0.498514	0.19782	13.8799	0.000968327	0.041268	D84
Outer radial glia	NPM1	330.777	0.619457	0.217739	16.0835	0.00032174	0.0205875	D84
Outer radial glia	NPM3	6.57352	0.711238	0.664652	19.1462	6.9576e-05	0.00780704	D84
Outer radial glia	NR3C2	49.0347	0.958746	0.344879	15.8227	0.000366564	0.0225653	D84
Outer radial glia	NRARP	27.8442	0.886677	0.420557	14.4192	0.000739467	0.0351277	D84
Outer radial glia	NRG4	84.3606	-1.12866	0.281769	17.2118	0.000183019	0.0137989	D84
Outer radial glia	NUDT13	163.567	-0.479901	0.164295	14.7591	0.000623881	0.0316928	D84
Outer radial glia	NUDT5	132.497	-0.63408	0.167957	14.71	0.000639383	0.0321465	D84
Outer radial glia	NXF1	265.589	0.541175	0.248839	15.3333	0.000468188	0.0263508	D84
Outer radial glia	OAT	138.254	0.505171	0.263726	25.1778	3.40962e-06	0.000974987	D84
Outer radial glia	OLAH	53.139	-1.61811	0.423069	20.5936	3.37404e-05	0.00474074	D84
Outer radial glia	OTOF	36.269	2.07073	0.469209	20.6001	3.36313e-05	0.00474074	D84
Outer radial glia	PABPC1	739.791	0.0916261	0.196559	14.4538	0.000726759	0.0349014	D84
Outer radial glia	PANX2	8.87966	2.17706	0.614116	13.6838	0.00106808	0.0439058	D84
Outer radial glia	PCDH18	28.485	0.850011	0.361782	20.7386	3.13818e-05	0.00464177	D84
Outer radial glia	PCDH8	8.01213	1.29759	0.631604	13.4889	0.00117739	0.0473243	D84
Outer radial glia	PDGFRB	176.607	1.16729	0.316588	14.4302	0.000735414	0.0351277	D84
Outer radial glia	PDIA4	46.7233	0.890591	0.316022	15.4057	0.000451549	0.0260259	D84
Outer radial glia	PDPR2P	48.3563	0.51396	0.259489	17.643	0.000147525	0.0122675	D84
Outer radial glia	PEG10	353.732	0.572879	0.274219	31.9463	1.15601e-07	7.59067e-05	D84
Outer radial glia	PFN1	25.7247	0.941363	0.514814	15.3905	0.000454973	0.0260259	D84
Outer radial glia	PIGL	224.382	-0.403658	0.147434	14.4735	0.000719662	0.0346709	D84
Outer radial glia	PIH1D2	42.0796	-1.21619	0.30053	18.4404	9.90206e-05	0.00969909	D84
Outer radial glia	PIM2	20.3972	1.11919	0.412158	22.0776	1.60658e-05	0.00287288	D84
Outer radial glia	PIP5K1A	327.856	0.553961	0.175263	16.9765	0.000205874	0.0148371	D84
Outer radial glia	PJA2	362.056	0.683545	0.160618	19.1034	7.10803e-05	0.00783214	D84
Outer radial glia	PKM	329.894	0.4595	0.175792	15.3657	0.000460665	0.0261362	D84
Outer radial glia	PLAGL2	67.9922	0.292967	0.254456	16.6944	0.000237064	0.0165469	D84
Outer radial glia	PLK2	95.7148	1.04442	0.270225	38.7954	3.76438e-09	4.74566e-06	D84
Outer radial glia	PLPP3	720.713	0.131639	0.124062	24.7373	4.24979e-06	0.00117726	D84
Outer radial glia	PMAIP1	12.4707	1.50795	0.561321	29.3945	4.14065e-07	0.000215911	D84
Outer radial glia	PMVK	65.7949	-0.76447	0.231052	15.778	0.000374839	0.0228368	D84
Outer radial glia	PNP	37.0681	1.25682	0.393809	25.875	2.40609e-06	0.000775592	D84
Outer radial glia	PNPT1	166.582	-0.313651	0.184542	15.1469	0.000513915	0.0275263	D84
Outer radial glia	POLE2	159.299	-0.242298	0.152541	15.3624	0.000461427	0.0261362	D84
Outer radial glia	POLR2A	407.443	0.627366	0.200292	19.9103	4.74835e-05	0.00601311	D84
Outer radial glia	POLR2H	32.7692	1.12271	0.30232	14.0523	0.000888326	0.038983	D84
Outer radial glia	PRDX1	57.3315	0.556301	0.258053	22.4802	1.31369e-05	0.00258784	D84
Outer radial glia	PRELID3B	12.9733	-0.917833	0.570103	15.1485	0.000513493	0.0275263	D84
Outer radial glia	PRTG	31.7248	1.40645	0.460625	19.7535	5.13546e-05	0.00632268	D84
Outer radial glia	PSAP	286.687	0.520905	0.242101	14.1544	0.000844142	0.0379843	D84
Outer radial glia	PTPN3	36.178	0.856009	0.339067	13.9527	0.000933684	0.0402756	D84
Outer radial glia	PURPL	370.266	0.070098	0.235891	13.9191	0.000949501	0.0407592	D84
Outer radial glia	PVT1	1036.08	0.56464	0.155473	15.6456	0.000400504	0.0238273	D84
Outer radial glia	PYGL	224.212	-1.23175	0.32766	14.7022	0.000641877	0.0321465	D84
Outer radial glia	RAB3B	82.1658	-0.41647	0.216436	17.45	0.00016247	0.0129749	D84
Outer radial glia	RAB5A	164.743	0.847655	0.22668	14.2576	0.000801681	0.0368213	D84
Outer radial glia	RBM47	81.7426	0.776332	0.39935	17.5855	0.000151828	0.0124044	D84
Outer radial glia	RBPMS2	25.4546	-0.707071	0.419624	16.4313	0.000270395	0.0181584	D84
Outer radial glia	REC114	92.9863	-1.04072	0.232331	19.9306	4.70041e-05	0.00601311	D84
Outer radial glia	RETREG1-AS1	78.3278	-0.284905	0.287518	19.051	7.29664e-05	0.00793632	D84
Outer radial glia	RFC4	71.0343	0.309119	0.308755	28.53	6.37969e-07	0.000290014	D84
Outer radial glia	RGS16	28.111	1.34188	0.399579	17.2984	0.000175265	0.0135664	D84
Outer radial glia	RHOB	25.9224	1.08384	0.361718	23.0669	9.79664e-06	0.00216794	D84
Outer radial glia	RLIM	179.281	0.448066	0.163699	17.184	0.000185581	0.0138242	D84
Outer radial glia	RNF152	67.1168	1.19708	0.283809	26.2363	2.00849e-06	0.00071217	D84
Outer radial glia	RNF157	181.393	-0.42324	0.153452	18.8422	8.09952e-05	0.00860496	D84
Outer radial glia	RNF212B	44.0949	-1.19542	0.312578	16.5144	0.000259381	0.017619	D84
Outer radial glia	RNPC3	217.196	-0.514099	0.203337	20.4749	3.58034e-05	0.00488976	D84
Outer radial glia	RNU2-63P	25.2195	2.31447	0.568081	18.8026	8.26163e-05	0.00866689	D84
Outer radial glia	RNU4ATAC	6.15691	2.28658	0.859447	22.5932	1.24148e-05	0.0025614	D84
Outer radial glia	RPL13A	163.674	0.45978	0.260044	14.0971	0.000868669	0.0387483	D84
Outer radial glia	RPL3	133.193	0.738361	0.389004	21.0057	2.74584e-05	0.00433918	D84
Outer radial glia	RPL3L	13.7879	1.19506	0.591107	17.8693	0.000131743	0.0115058	D84
Outer radial glia	RPRD1B	271.598	0.547715	0.164999	13.4471	0.00120227	0.0478988	D84
Outer radial glia	RPS11	75.174	1.04025	0.363279	25.9456	2.32269e-06	0.000762572	D84
Outer radial glia	RPS19BP1	21.1591	1.16018	0.3776	27.3507	1.15045e-06	0.000463554	D84
Outer radial glia	RSL24D1	51.5467	0.992899	0.31678	14.0943	0.000869863	0.0387483	D84
Outer radial glia	RTCA	68.1209	0.828944	0.227056	13.5812	0.00112427	0.045852	D84
Outer radial glia	S1PR1	50.8511	0.299393	0.367262	16.1579	0.000309989	0.0199847	D84
Outer radial glia	SALL1	171.106	-0.163373	0.269099	15.2257	0.000494059	0.0270345	D84
Outer radial glia	SAP18	53.1302	0.855874	0.309711	25.5064	2.89309e-06	0.000884339	D84
Outer radial glia	SCRN1	600.203	0.345868	0.17904	17.0232	0.000201119	0.0146616	D84
Outer radial glia	SEC22B4P	224.019	0.775159	0.218876	31.1763	1.69882e-07	0.000103857	D84
Outer radial glia	SEMA5A	625.066	0.602487	0.178442	14.0592	0.000885302	0.038983	D84
Outer radial glia	SERINC1	141.974	0.634626	0.269577	13.4848	0.00117984	0.0473243	D84
Outer radial glia	SFMBT1	94.1112	-0.561606	0.236459	14.9952	0.000554414	0.0290805	D84
Outer radial glia	SGK1	43.6285	0.626012	0.287995	19.3958	6.14115e-05	0.00703647	D84
Outer radial glia	SHC1	51.5067	1.30995	0.358737	13.5575	0.00113767	0.0462611	D84
Outer radial glia	SHISA2	25.7473	0.466382	0.363365	30.4974	2.38544e-07	0.000140971	D84
Outer radial glia	SKA3	15.9125	-0.128257	0.562171	14.8949	0.000582918	0.030218	D84
Outer radial glia	SKP1	321.011	0.25974	0.17165	22.4802	1.3137e-05	0.00258784	D84
Outer radial glia	SLC16A1	389.35	0.820812	0.219805	26.4257	1.82698e-06	0.000674801	D84
Outer radial glia	SLC25A33	43.7911	1.22631	0.305367	18.79	8.314e-05	0.00867053	D84
Outer radial glia	SLC2A1	48.9894	1.45642	0.343337	22.533	1.27946e-05	0.00257768	D84
Outer radial glia	SLC2A3	252.225	1.17332	0.306666	15.0115	0.0005499	0.0289293	D84
Outer radial glia	SLC2A9	45.455	-1.11686	0.319482	13.357	0.00125767	0.0495493	D84
Outer radial glia	SLC30A8	141.217	0.779799	0.198756	17.9638	0.000125662	0.0111226	D84
Outer radial glia	SLC39A11	308.626	0.521411	0.135311	17.2044	0.000183699	0.0137989	D84
Outer radial glia	SLC44A2	187.827	1.05443	0.252683	17.6718	0.000145419	0.0122039	D84
Outer radial glia	SLC9A1	276.453	0.426794	0.258331	16.6818	0.000238557	0.0165858	D84
Outer radial glia	SMTN	20.3112	1.6353	0.439049	13.933	0.000942962	0.0405771	D84
Outer radial glia	SMU1	223.448	-0.0554546	0.17095	15.0422	0.000541544	0.0286598	D84
Outer radial glia	SNORD3B-2	10.1345	1.52349	0.666087	14.4969	0.000711291	0.034361	D84
Outer radial glia	SOX9	175.177	0.721428	0.42305	18.098	0.000117507	0.0108504	D84
Outer radial glia	SPATA18	23.3643	1.0918	0.365245	17.0435	0.000199095	0.0145858	D84
Outer radial glia	SPDYA	321.951	-0.615865	0.154634	17.3214	0.000173264	0.0134728	D84
Outer radial glia	SPSB2	39.8112	0.489605	0.388625	32.5726	8.45166e-08	6.24331e-05	D84
Outer radial glia	SPTY2D1	106.08	0.904142	0.214594	18.2889	0.000106812	0.0102917	D84
Outer radial glia	SQLE	334.468	-0.888705	0.232959	15.054	0.000538338	0.0285754	D84
Outer radial glia	SRP19	79.5213	-0.370676	0.232036	26.3268	1.91958e-06	0.000694534	D84
Outer radial glia	SRP9	102.534	0.618828	0.263411	14.0154	0.000904902	0.0396124	D84
Outer radial glia	SRPRA	50.856	1.14373	0.302445	14.3708	0.000757563	0.0355463	D84
Outer radial glia	SRSF2	87.4713	0.0674044	0.222016	16.6969	0.000236763	0.0165469	D84
Outer radial glia	SRSF3	434.559	0.154197	0.151342	15.2764	0.000481689	0.0267707	D84
Outer radial glia	SRSF7	213.116	0.284164	0.219175	23.1152	9.56304e-06	0.00215893	D84
Outer radial glia	ST8SIA5-DT	103.556	-0.969353	0.252024	15.672	0.000395254	0.0237827	D84
Outer radial glia	SULT1B1	6.19341	-3.73195	0.943255	20.68	3.23143e-05	0.00473471	D84
Outer radial glia	SULT6B1	6.32974	-1.27627	0.863022	16.4337	0.000270071	0.0181584	D84
Outer radial glia	SYF2	60.1312	0.347136	0.390898	17.248	0.000179744	0.0137357	D84
Outer radial glia	SYT11	369.934	0.592945	0.221064	16.0822	0.000321949	0.0205875	D84
Outer radial glia	SYT7	54.8268	0.872238	0.242665	14.8464	0.000597247	0.0307808	D84
Outer radial glia	TAGLN2	22.7166	0.45081	0.524076	16.0209	0.000331972	0.0208707	D84
Outer radial glia	TDO2	11.6612	-1.01648	0.542337	14.0688	0.000881061	0.038983	D84
Outer radial glia	TENM2	159.46	0.666334	0.259764	15.8001	0.000370729	0.0227427	D84
Outer radial glia	TEX14	239.749	1.07696	0.293976	24.4265	4.96432e-06	0.00131362	D84
Outer radial glia	TFRC	606.238	0.659028	0.250168	19.4264	6.04801e-05	0.00700818	D84
Outer radial glia	TGIF1	32.7079	0.950734	0.304235	18.0405	0.000120934	0.0109951	D84
Outer radial glia	TMBIM6	282.544	0.494889	0.222015	23.9346	6.34847e-06	0.00156322	D84
Outer radial glia	TMEM107	35.1831	0.917932	0.327971	15.3837	0.000456544	0.0260259	D84
Outer radial glia	TMEM223	18.5147	0.195414	0.407297	19.1273	7.02364e-05	0.00783158	D84
Outer radial glia	TMEM79	11.5603	1.36703	0.528622	13.3514	0.0012612	0.0495782	D84
Outer radial glia	TNRC6A	1875.41	0.278714	0.0976625	22.0155	1.65724e-05	0.00290903	D84
Outer radial glia	TOB1	91.1971	0.650822	0.321648	18.7738	8.38166e-05	0.00868996	D84
Outer radial glia	TOB1-AS1	28.2483	-0.497317	0.30952	13.4487	0.0012013	0.0478988	D84
Outer radial glia	TOGARAM2	35.5266	-1.60831	0.352087	24.4748	4.84572e-06	0.00130166	D84
Outer radial glia	TPT1	181.246	0.522679	0.24918	17.7316	0.000141134	0.0120878	D84
Outer radial glia	TRABD2B	63.0449	1.18984	0.260572	23.639	7.3597e-06	0.00176325	D84
Outer radial glia	TSPYL2	120.723	0.840334	0.230962	18.1751	0.000113063	0.0106393	D84
Outer radial glia	TSTD3	150.926	-0.178924	0.170051	14.5354	0.000697725	0.0341023	D84
Outer radial glia	TTC14	123.621	-0.197065	0.194382	16.582	0.000250769	0.0171656	D84
Outer radial glia	TUBB3	72.3849	0.314359	0.297738	15.3994	0.000452968	0.0260259	D84
Outer radial glia	TXNRD1	589.359	0.99729	0.190398	27.8935	8.77027e-07	0.000379239	D84
Outer radial glia	UAP1	135.084	0.661174	0.252867	18.1223	0.000116092	0.0108326	D84
Outer radial glia	UBC	79.4787	0.952674	0.40738	13.8334	0.000991074	0.0417613	D84
Outer radial glia	UBE2S	75.6243	0.670357	0.257621	23.2601	8.89459e-06	0.0020749	D84
Outer radial glia	UGDH	102.203	0.396001	0.272251	17.5456	0.000154892	0.0125392	D84
Outer radial glia	UNC13A	32.3947	-0.366232	0.330665	15.5906	0.000411656	0.0243275	D84
Outer radial glia	UQCRC2	244.411	0.201475	0.170738	22.6684	1.19572e-05	0.00252368	D84
Outer radial glia	USP37	225.311	-0.308419	0.157855	14.1419	0.000849417	0.0380409	D84
Outer radial glia	USP38	83.3736	0.157368	0.23227	16.2902	0.000290155	0.0191233	D84
Outer radial glia	VAMP1	39.8443	0.859785	0.339132	18.8068	8.24452e-05	0.00866689	D84
Outer radial glia	VCAM1	15.7391	0.767428	0.553173	13.8683	0.000973952	0.0414082	D84
Outer radial glia	VEZF1	235.715	-0.215022	0.159213	18.5583	9.33486e-05	0.00935015	D84
Outer radial glia	VIRMA	141.48	0.66804	0.181514	15.1876	0.000503568	0.0273945	D84
Outer radial glia	VLDLR	32.393	1.21008	0.286293	20.2005	4.107e-05	0.0054338	D84
Outer radial glia	VPS13B-DT	71.4427	-0.884144	0.248084	16.2205	0.000300444	0.019583	D84
Outer radial glia	WBP11	78.7468	0.756083	0.234995	17.9931	0.000123835	0.0111226	D84
Outer radial glia	WDR74	93.1288	1.1363	0.3417	19.4711	5.9143e-05	0.00689833	D84
Outer radial glia	WNT2B	210.802	-0.993862	0.192374	31.2463	1.64038e-07	0.000103857	D84
Outer radial glia	XBP1	24.362	1.50577	0.374048	17.2109	0.000183109	0.0137989	D84
Outer radial glia	YBX3	83.1926	1.1526	0.254479	21.4897	2.15563e-05	0.00367473	D84
Outer radial glia	YIPF7	57.6704	-0.898489	0.283004	17.6977	0.00014355	0.0122039	D84
Outer radial glia	YWHAQ	513.625	0.480614	0.167366	29.4715	3.98423e-07	0.00021405	D84
Outer radial glia	ZC3H12C	138.638	-0.578757	0.227209	22.1984	1.51244e-05	0.00276434	D84
Outer radial glia	ZFAND5	279.988	0.332851	0.156603	14.1853	0.000831183	0.037592	D84
Outer radial glia	ZFAS1	256.717	0.575288	0.174583	40.2168	1.84945e-09	2.73241e-06	D84
Outer radial glia	ZFHX4-AS1	446.365	-0.869025	0.220517	15.166	0.000509027	0.0274606	D84
Outer radial glia	ZMPSTE24	57.6136	0.726391	0.251501	20.2776	3.95165e-05	0.00530748	D84
Outer radial glia	ZNF204P	18.4523	1.55961	0.395029	16.0768	0.000322823	0.0205875	D84
Outer radial glia	ZNF274	120.348	0.69427	0.18906	19.7111	5.24558e-05	0.00638962	D84
Outer radial glia	ZNF529	175.026	-0.447706	0.151808	15.8481	0.000361933	0.022436	D84
Outer radial glia	ZNF718	254.867	-0.655802	0.18542	15.4208	0.000448138	0.0260259	D84
Outer radial glia	ZNF850	87.9296	-1.26131	0.275899	20.737	3.1407e-05	0.00464177	D84
Outer radial glia	ZNF92	64.5686	0.524705	0.256551	17.9156	0.000128726	0.011298	D84
Intermediate progenitors	7SK	226.69	2.19849	0.561213	23.6482	7.32588e-06	0.00120165	D84
Intermediate progenitors	A1CF	33.419	-1.69611	0.439651	18.9512	7.67019e-05	0.00602703	D84
Intermediate progenitors	AASDH	318.75	-0.607925	0.172781	12.3321	0.0020995	0.0466802	D84
Intermediate progenitors	AASS	794.877	-0.567611	0.165446	15.5389	0.000422443	0.0177655	D84
Intermediate progenitors	ABCA1	230.381	0.815328	0.263926	17.0164	0.000201811	0.0109653	D84
Intermediate progenitors	ABCG1	42.391	1.57107	0.386033	22.5033	1.29856e-05	0.00182081	D84
Intermediate progenitors	ABCG2	14.3571	-1.80502	0.570516	15.7667	0.000376962	0.0166774	D84
Intermediate progenitors	ACRBP	30.0172	-1.26689	0.376666	15.1293	0.000518469	0.0204413	D84
Intermediate progenitors	ACSL3	385.914	0.504938	0.124701	21.5792	2.06129e-05	0.0025871	D84
Intermediate progenitors	ADAM12	24.3751	1.22348	0.409557	18.3748	0.000102321	0.00720263	D84
Intermediate progenitors	ADAM32	150.968	-0.807159	0.19557	18.2669	0.00010799	0.00735611	D84
Intermediate progenitors	ADAMTSL1	143.027	-1.06446	0.275831	17.7853	0.000137398	0.00853144	D84
Intermediate progenitors	ADCY10	130.939	-0.766178	0.218112	13.8119	0.00100178	0.0301872	D84
Intermediate progenitors	ADGRB3-DT	103.551	-0.416529	0.203791	19.7821	5.06248e-05	0.0046327	D84
Intermediate progenitors	ADGRF2	7.1998	-2.35875	0.967209	12.2537	0.00218345	0.0476657	D84
Intermediate progenitors	ADIPOR1	38.8562	0.59678	0.264655	12.3845	0.00204526	0.0460633	D84
Intermediate progenitors	ADPGK-AS1	14.2611	-0.328586	0.507657	12.587	0.00184829	0.0431912	D84
Intermediate progenitors	ADPRHL1	55.5997	-1.31583	0.264435	31.4275	1.49833e-07	7.89441e-05	D84
Intermediate progenitors	AGA-DT	254.605	-1.26102	0.268468	25.9942	2.26692e-06	0.000532634	D84
Intermediate progenitors	AGBL2	37.5681	-1.01436	0.558968	16.258	0.000294862	0.0143105	D84
Intermediate progenitors	AGBL3	107.006	-1.41664	0.320877	19.0164	7.42396e-05	0.00592112	D84
Intermediate progenitors	AGK-DT	173.666	-0.987883	0.268508	13.3082	0.00128871	0.0347329	D84
Intermediate progenitors	AGO3	1134.15	-0.441619	0.115418	15.5424	0.000421701	0.0177655	D84
Intermediate progenitors	AK3	246.183	-0.085484	0.194345	12.473	0.00195665	0.0445292	D84
Intermediate progenitors	AK8	18.5927	-0.168922	0.463939	20.1334	4.24697e-05	0.00414843	D84
Intermediate progenitors	ALDOA	20.6066	1.1468	0.494201	17.418	0.000165096	0.00961817	D84
Intermediate progenitors	ALPK1	145.667	-1.25562	0.237828	28.8522	5.4303e-07	0.00018157	D84
Intermediate progenitors	AMY2B	95.7036	-0.46082	0.22326	12.5965	0.00183949	0.043104	D84
Intermediate progenitors	ANKAR	209.244	-0.667678	0.19307	14.6375	0.000663001	0.0237193	D84
Intermediate progenitors	ANKDD1A	265.596	-1.2124	0.352297	13.857	0.000979446	0.0298765	D84
Intermediate progenitors	ANKDD1B	78.2379	-1.06692	0.27422	14.614	0.000670814	0.023803	D84
Intermediate progenitors	ANKRD20A11P	324.214	-0.426322	0.188187	12.1001	0.0023577	0.0496713	D84
Intermediate progenitors	ANKRD36BP2	47.505	-1.39488	0.369261	15.1526	0.000512459	0.0203428	D84
Intermediate progenitors	ANKRD40	41.015	1.09984	0.291294	17.9623	0.00012576	0.00809846	D84
Intermediate progenitors	ANP32A	450.338	0.693812	0.200551	15.8786	0.000356463	0.0159327	D84
Intermediate progenitors	ANP32E	96.3083	0.709526	0.288327	14.1504	0.000845844	0.0273288	D84
Intermediate progenitors	APH1B	453.605	-0.905035	0.157811	36.4894	1.19241e-08	1.31446e-05	D84
Intermediate progenitors	APTR	308.15	-0.624327	0.161005	18.7015	8.69016e-05	0.00637535	D84
Intermediate progenitors	ARC	17.5802	1.79922	0.532632	16.5512	0.000254653	0.0130552	D84
Intermediate progenitors	ARCN1	123.536	0.204797	0.228161	13.3043	0.00129125	0.0347329	D84
Intermediate progenitors	ARHGAP27P1-BPTFP1-KPNA2P3	62.4988	-0.752163	0.226553	13.8878	0.000964498	0.0296285	D84
Intermediate progenitors	ARHGAP5	547.873	0.406982	0.121516	12.7349	0.00171653	0.0413943	D84
Intermediate progenitors	ARHGEF16	19.6584	0.635704	0.518289	13.8275	0.000994006	0.030057	D84
Intermediate progenitors	ARID4B	1754.02	-0.200445	0.123131	13.0949	0.00143377	0.0372629	D84
Intermediate progenitors	ARMCX5-GPRASP2	195.68	-0.631569	0.186546	14.8323	0.000601448	0.0225861	D84
Intermediate progenitors	ARNTL	206.763	-0.586484	0.206705	14.1746	0.000835632	0.027301	D84
Intermediate progenitors	ARRDC3	299.874	1.09994	0.248995	24.1155	5.79958e-06	0.00100837	D84
Intermediate progenitors	ASB10	10.0933	-0.93387	0.994208	12.9801	0.00151849	0.0386955	D84
Intermediate progenitors	ASB15	21.7881	-1.673	0.51353	12.5121	0.00191884	0.0441213	D84
Intermediate progenitors	ASB3	758.123	-0.416481	0.110582	18.6405	8.9593e-05	0.00649064	D84
Intermediate progenitors	ASCL1	53.0676	1.06124	0.41815	16.7924	0.000225721	0.0119289	D84
Intermediate progenitors	ASF1B	15.9816	-0.515622	0.62706	14.7194	0.000636402	0.0231767	D84
Intermediate progenitors	ATAD5	199.317	-0.759585	0.213411	22.7042	1.17447e-05	0.00167381	D84
Intermediate progenitors	ATF3	27.1223	1.59433	0.37095	32.6936	7.95551e-08	5.3201e-05	D84
Intermediate progenitors	ATL1	324.396	-0.561982	0.220067	12.2014	0.00224128	0.0484088	D84
Intermediate progenitors	ATP1A1	62.4097	0.887093	0.305011	14.6006	0.000675353	0.0239152	D84
Intermediate progenitors	ATP5F1B	126.958	0.808448	0.289545	12.3272	0.00210467	0.0467356	D84
Intermediate progenitors	ATP6V1G2	18.2147	0.949256	0.420317	12.0962	0.00236238	0.0496713	D84
Intermediate progenitors	ATXN1	425.877	0.753916	0.19949	14.6735	0.00065115	0.0235866	D84
Intermediate progenitors	ATXN3	290.858	-0.0393442	0.137555	14.2132	0.000819688	0.0271559	D84
Intermediate progenitors	AVIL	264.933	-0.574256	0.140515	17.2282	0.000181531	0.0103158	D84
Intermediate progenitors	AZU1	24.4698	-0.516653	0.413443	14.1802	0.000833324	0.027301	D84
Intermediate progenitors	B3GALNT1	38.2364	-0.234966	0.303771	13.5615	0.00113545	0.0323641	D84
Intermediate progenitors	BBC3	66.2783	0.911785	0.276333	23.4564	8.06326e-06	0.0012827	D84
Intermediate progenitors	BCAP31	100.082	0.512621	0.29457	12.9333	0.00155441	0.038943	D84
Intermediate progenitors	BCL2L14	268.442	-0.6576	0.156382	17.3637	0.000169634	0.0097341	D84
Intermediate progenitors	BCL2L2-PABPN1	97.1993	-0.711636	0.210113	25.5037	2.89693e-06	0.000612285	D84
Intermediate progenitors	BCO1	6.51582	-1.60686	0.66861	12.096	0.00236258	0.0496713	D84
Intermediate progenitors	BEGAIN	132.688	1.09199	0.280537	19.4636	5.93668e-05	0.0050938	D84
Intermediate progenitors	BOLA1	43.6632	-0.316277	0.343894	20.861	2.95177e-05	0.00326736	D84
Intermediate progenitors	BPGM	68.8292	0.784047	0.297181	23.528	7.77962e-06	0.00125245	D84
Intermediate progenitors	BPNT2	123.026	0.466658	0.256116	13.7177	0.00105013	0.0308424	D84
Intermediate progenitors	BRD2	636.364	0.463216	0.198124	28.5922	6.18426e-07	0.000202879	D84
Intermediate progenitors	BRINP3	103.702	0.922445	0.381643	20.5082	3.52122e-05	0.00372387	D84
Intermediate progenitors	BSG	99.8017	0.866141	0.312253	12.7935	0.00166699	0.0407651	D84
Intermediate progenitors	BST1	20.5771	-0.94293	0.419616	13.386	0.00123954	0.033852	D84
Intermediate progenitors	BTBD16	98.796	-1.08074	0.3017	12.3634	0.00206694	0.0464152	D84
Intermediate progenitors	BTG2	71.1304	1.11267	0.22841	32.0955	1.07285e-07	6.66204e-05	D84
Intermediate progenitors	BZW2	283.97	-0.465699	0.159897	17.1131	0.000192281	0.0106811	D84
Intermediate progenitors	C15orf32	207.801	-1.12258	0.289433	23.4436	8.11512e-06	0.0012827	D84
Intermediate progenitors	C15orf39	12.8108	2.31958	0.549168	19.1562	6.92294e-05	0.00567779	D84
Intermediate progenitors	C16orf74	228.544	-0.554384	0.370479	19.2038	6.76013e-05	0.00557054	D84
Intermediate progenitors	C17orf80	78.1919	-0.67295	0.218968	20.8063	3.03367e-05	0.00329665	D84
Intermediate progenitors	C19orf18	65.4269	-1.10222	0.264336	17.2563	0.000178991	0.0102373	D84
Intermediate progenitors	C1QTNF1-AS1	9.80422	-1.7981	0.74851	13.9802	0.000920943	0.0289033	D84
Intermediate progenitors	C2CD6	47.01	-1.64674	0.343005	29.3535	4.22627e-07	0.000149964	D84
Intermediate progenitors	C2orf50	9.42041	-0.840048	0.838991	12.4315	0.00199776	0.0451335	D84
Intermediate progenitors	C5orf64	10.1089	-0.33146	0.71979	12.8946	0.0015848	0.0393122	D84
Intermediate progenitors	C7orf50	235.845	0.752138	0.19262	15.4445	0.000442869	0.0182468	D84
Intermediate progenitors	C8orf44	61.9568	-0.741396	0.259589	21.2962	2.37455e-05	0.00283797	D84
Intermediate progenitors	C8orf44-SGK3	48.2511	-0.946269	0.277826	32.8161	7.48307e-08	5.20433e-05	D84
Intermediate progenitors	CALM2	219.318	0.59608	0.327848	13.8453	0.000985236	0.0299224	D84
Intermediate progenitors	CALR	186.434	0.778882	0.241496	21.299	2.37125e-05	0.00283797	D84
Intermediate progenitors	CANX	263.38	0.701911	0.210665	18.1339	0.00011542	0.00768893	D84
Intermediate progenitors	CAPN12	94.1748	-1.4495	0.324497	19.8572	4.87602e-05	0.00450954	D84
Intermediate progenitors	CAPN5	60.4305	0.991738	0.239373	19.4213	6.06334e-05	0.00511764	D84
Intermediate progenitors	CAPN6	52.3449	-2.50313	0.427324	46.4358	8.25275e-11	2.39151e-07	D84
Intermediate progenitors	CAPN7	354.776	-0.332675	0.147988	13.0085	0.00149707	0.0384386	D84
Intermediate progenitors	CASP8	12.7023	-2.05715	0.573779	15.6449	0.000400634	0.0173711	D84
Intermediate progenitors	CASZ1	150.608	0.889991	0.252511	12.8062	0.00165645	0.0406789	D84
Intermediate progenitors	CCDC12	100.876	0.812204	0.231471	26.5196	1.74319e-06	0.000432983	D84
Intermediate progenitors	CCDC150	263.401	-1.21069	0.360745	16.1979	0.000303862	0.0145346	D84
Intermediate progenitors	CCDC163	16.3573	0.355648	0.597933	14.2572	0.000801848	0.026776	D84
Intermediate progenitors	CCDC175	40.3351	-1.93421	0.38875	26.2542	1.99059e-06	0.0004807	D84
Intermediate progenitors	CCDC28A	32.035	0.944524	0.276202	14.4803	0.000717202	0.0248902	D84
Intermediate progenitors	CCDC47	129.908	0.529553	0.182109	12.3049	0.0021283	0.0470039	D84
Intermediate progenitors	CCDC83	28.2227	-1.13147	0.467881	13.7033	0.00105772	0.0309085	D84
Intermediate progenitors	CCDC93	267.325	-0.140071	0.159597	16.7494	0.000230624	0.0121511	D84
Intermediate progenitors	CCND2	745.712	0.686807	0.236215	15.5147	0.000427586	0.0178713	D84
Intermediate progenitors	CCNT1	90.4594	0.691404	0.187909	13.937	0.000941061	0.0291143	D84
Intermediate progenitors	CCR12P	12.8265	-1.76037	0.586343	12.6591	0.00178281	0.0423175	D84
Intermediate progenitors	CD226	41.5715	-1.81871	0.419689	18.4666	9.77295e-05	0.00696403	D84
Intermediate progenitors	CD58	240.72	-1.04914	0.244561	18.9198	7.79144e-05	0.00602703	D84
Intermediate progenitors	CD81	99.839	1.73793	0.415163	17.7603	0.000139123	0.00853144	D84
Intermediate progenitors	CDH4	3744.89	0.491642	0.15548	12.2805	0.00215443	0.0474299	D84
Intermediate progenitors	CDKL2	94.0547	-0.722671	0.241529	12.5255	0.00190597	0.0440679	D84
Intermediate progenitors	CDKN1A	85.0243	1.60475	0.362916	20.8583	2.95578e-05	0.00326736	D84
Intermediate progenitors	CDO1	56.1798	0.728699	0.336606	14.7835	0.000616323	0.0228975	D84
Intermediate progenitors	CDR2L	43.6558	1.01454	0.30784	19.8603	4.86833e-05	0.00450954	D84
Intermediate progenitors	CEACAM16-AS1	8.85153	-2.10575	0.800257	13.1898	0.00136733	0.0361302	D84
Intermediate progenitors	CFAP100	59.0541	-1.10728	0.315979	12.7948	0.00166592	0.0407651	D84
Intermediate progenitors	CFAP20	66.7412	0.328046	0.274434	13.3742	0.00124692	0.033952	D84
Intermediate progenitors	CFAP251	75.3842	-0.875039	0.280531	13.6377	0.00109296	0.0317252	D84
Intermediate progenitors	CFAP70	94.3764	-1.32437	0.305883	18.2036	0.000111462	0.00752614	D84
Intermediate progenitors	CFL1	239.086	0.261384	0.290731	14.8222	0.00060449	0.0226515	D84
Intermediate progenitors	CHAC1	7.46639	1.63204	0.641908	12.7956	0.00166524	0.0407651	D84
Intermediate progenitors	CHAF1B	116.295	-1.0409	0.216802	23.1376	9.45667e-06	0.00144182	D84
Intermediate progenitors	CHGB	20.5705	0.487688	0.443081	13.2767	0.00130921	0.0349615	D84
Intermediate progenitors	CHMP2A	66.6204	0.418133	0.279871	18.2828	0.000107135	0.0073337	D84
Intermediate progenitors	CHST11	595.615	0.617137	0.201656	13.5765	0.00112693	0.0322269	D84
Intermediate progenitors	CIRBP	218.306	0.875507	0.274942	16.8076	0.00022402	0.0118751	D84
Intermediate progenitors	CITED2	54.7134	0.632654	0.482421	12.8956	0.00158401	0.0393122	D84
Intermediate progenitors	CNBP	110.137	0.766139	0.237979	13.2864	0.00130285	0.0349579	D84
Intermediate progenitors	COBL	34.4495	1.09078	0.378192	18.6683	8.83527e-05	0.00642757	D84
Intermediate progenitors	COG3	148.785	0.556224	0.204213	19.7235	5.21315e-05	0.00470514	D84
Intermediate progenitors	COL5A1	79.0027	1.16639	0.297884	15.6855	0.000392594	0.0171078	D84
Intermediate progenitors	COL6A1	118.419	0.945077	0.283268	13.2318	0.00133892	0.0355417	D84
Intermediate progenitors	COL6A6	63.7304	-1.0182	0.305945	12.6994	0.00174724	0.0417872	D84
Intermediate progenitors	COLGALT2	233.527	-0.593648	0.221408	17.5728	0.000152796	0.00906713	D84
Intermediate progenitors	COPG2	1333.98	0.424334	0.182036	18.8686	7.9933e-05	0.00612245	D84
Intermediate progenitors	COPG2IT1	244.831	0.620851	0.15833	43.5956	3.41453e-10	6.5965e-07	D84
Intermediate progenitors	COQ3	92.0011	-1.07026	0.26035	16.7226	0.000233741	0.0122412	D84
Intermediate progenitors	CPLX1	65.6327	-0.226348	0.336858	15.5598	0.000418057	0.0177655	D84
Intermediate progenitors	CPT1A	20.4945	1.773	0.371205	23.8994	6.46121e-06	0.00106992	D84
Intermediate progenitors	CPT2	94.4777	-1.06363	0.311269	26.8921	1.44699e-06	0.00036462	D84
Intermediate progenitors	CREB3L1	13.1376	1.29772	0.46167	13.9856	0.000918465	0.0288915	D84
Intermediate progenitors	CREB3L2	110.009	0.875319	0.198642	20.2091	4.0894e-05	0.00406299	D84
Intermediate progenitors	CRLF3	536.031	-0.681537	0.148588	30.4664	2.42278e-07	0.000108013	D84
Intermediate progenitors	CRTAP	44.2973	0.778452	0.251317	12.2309	0.0022085	0.047999	D84
Intermediate progenitors	CSGALNACT1	194.385	0.912694	0.264206	12.1652	0.0022822	0.0487477	D84
Intermediate progenitors	CSNK1A1P1	59.0896	-1.55922	0.332795	29.5273	3.87459e-07	0.000140349	D84
Intermediate progenitors	CTHRC1	52.0798	-0.610896	0.233913	19.0385	7.34245e-05	0.0058831	D84
Intermediate progenitors	CTNNAL1	158.392	-0.6814	0.183509	14.8055	0.000609585	0.0227773	D84
Intermediate progenitors	CTR9	197.95	0.459576	0.212425	24.4255	4.96665e-06	0.000909001	D84
Intermediate progenitors	CYCS	65.1493	0.570208	0.274655	13.3024	0.00129247	0.0347329	D84
Intermediate progenitors	CZIB	48.0126	-0.581821	0.272296	23.9133	6.41632e-06	0.00106992	D84
Intermediate progenitors	DACT3-AS1	29.9955	-0.159919	0.350524	12.9171	0.00156707	0.0390912	D84
Intermediate progenitors	DBET	7.41724	2.19791	0.824294	17.8351	0.000134015	0.00844246	D84
Intermediate progenitors	DCTN4	188.309	0.567295	0.161354	13.8043	0.00100564	0.0302509	D84
Intermediate progenitors	DENND2A	299.71	-0.141083	0.130929	13.2592	0.00132067	0.0351646	D84
Intermediate progenitors	DEPDC7	18.2295	-0.562822	0.506911	12.5554	0.00187772	0.043647	D84
Intermediate progenitors	DHRS7B	121.352	-0.885011	0.218075	17.9784	0.000124749	0.00806322	D84
Intermediate progenitors	DIO2-AS1	37.5476	-1.02787	0.320653	14.5724	0.00068491	0.0240813	D84
Intermediate progenitors	DIPK2A	304.958	-0.696149	0.199213	15.4891	0.000433102	0.018053	D84
Intermediate progenitors	DLGAP4-AS1	146.4	-0.442162	0.248992	14.8406	0.00059898	0.0225422	D84
Intermediate progenitors	DLL1	167.293	0.693202	0.299452	27.6634	9.83916e-07	0.000275925	D84
Intermediate progenitors	DNA2	124.157	-0.520319	0.19044	16.4578	0.000266827	0.0134927	D84
Intermediate progenitors	DNAAF4	9.5878	-2.15415	0.675281	12.1513	0.0022982	0.048969	D84
Intermediate progenitors	DNAH14	262.604	-0.652198	0.209823	14.5555	0.000690743	0.0242136	D84
Intermediate progenitors	DNAJB1	68.916	0.843776	0.278523	16.9002	0.000213875	0.0115486	D84
Intermediate progenitors	DNAJB11	43.7573	0.943354	0.255632	13.8759	0.000970268	0.0297193	D84
Intermediate progenitors	DNAJC18	87.288	0.525735	0.25375	16.165	0.000308896	0.0145599	D84
Intermediate progenitors	DOK6	462.624	-1.22715	0.322881	16.9461	0.000209021	0.0113217	D84
Intermediate progenitors	DPH6	234.791	-0.995441	0.214342	26.1987	2.04657e-06	0.000487447	D84
Intermediate progenitors	DPYS	130.567	-1.5763	0.395	18.5107	9.55999e-05	0.00684031	D84
Intermediate progenitors	DSCAML1	1181.19	0.53171	0.158438	13.6793	0.00107045	0.0311237	D84
Intermediate progenitors	DUSP10	193.273	1.00175	0.201952	49.9452	1.42741e-11	6.20458e-08	D84
Intermediate progenitors	DYNLL2	162.986	0.54168	0.266648	16.51	0.000259951	0.0132157	D84
Intermediate progenitors	ECSIT	53.6323	0.563309	0.237243	12.4988	0.00193166	0.0441213	D84
Intermediate progenitors	ECT2L	439.932	-0.913074	0.207557	18.9837	7.54637e-05	0.00599127	D84
Intermediate progenitors	EDNRB-AS1	199.276	-1.54526	0.309755	24.5826	4.59153e-06	0.000867749	D84
Intermediate progenitors	EEF2	399.215	1.0584	0.429862	17.7761	0.000138031	0.00853144	D84
Intermediate progenitors	EFCAB9	38.0696	-1.46085	0.335752	19.0502	7.29968e-05	0.00587591	D84
Intermediate progenitors	EGR1	187.523	1.03684	0.342784	12.9934	0.0015084	0.0385117	D84
Intermediate progenitors	EGR3	7.24237	1.58282	0.615962	12.5278	0.00190379	0.0440679	D84
Intermediate progenitors	EHD1	119.291	0.656371	0.301962	18.5542	9.35422e-05	0.00672074	D84
Intermediate progenitors	EIF1	166.552	1.14755	0.420572	13.953	0.000933557	0.0289853	D84
Intermediate progenitors	EIF4A3	97.9593	0.467386	0.257447	16.3184	0.00028609	0.0141314	D84
Intermediate progenitors	EIF4B	246.113	0.944685	0.25765	20.9316	2.84949e-05	0.00322654	D84
Intermediate progenitors	EIF4G2	1018.27	0.129262	0.199269	13.4582	0.00119561	0.033261	D84
Intermediate progenitors	ELFN1	102.408	1.1154	0.311856	15.9761	0.000339489	0.0153716	D84
Intermediate progenitors	ELOA-AS1	260.921	-0.413137	0.168379	29.1805	4.60826e-07	0.000160248	D84
Intermediate progenitors	ELOC	85.7697	0.574181	0.226196	12.7248	0.00172519	0.0415092	D84
Intermediate progenitors	ENPP6	30.5792	-1.49037	0.420516	18.713	8.6402e-05	0.00637535	D84
Intermediate progenitors	ENPP7P6	76.2296	1.0547	0.27655	15.0876	0.000529377	0.0206838	D84
Intermediate progenitors	ENSG00000184906	18.2	-1.66268	0.467372	14.4942	0.000712251	0.0247678	D84
Intermediate progenitors	ENSG00000203325	147.019	-0.640494	0.255966	16.1207	0.00031582	0.0147995	D84
Intermediate progenitors	ENSG00000213204	132.718	-1.54927	0.284897	27.9275	8.62244e-07	0.000254099	D84
Intermediate progenitors	ENSG00000223523	103.075	-1.26443	0.276803	20.4528	3.62021e-05	0.0037915	D84
Intermediate progenitors	ENSG00000224789	140.893	-1.07683	0.28128	15.728	0.00038434	0.0169178	D84
Intermediate progenitors	ENSG00000224794	8.74622	0.646512	0.743897	27.7406	9.46672e-07	0.000269833	D84
Intermediate progenitors	ENSG00000224919	50.6786	-0.591479	0.263935	17.6263	0.000148766	0.00888865	D84
Intermediate progenitors	ENSG00000225563	9.62245	-2.04075	0.604875	16.8294	0.000221587	0.0118546	D84
Intermediate progenitors	ENSG00000227838	18.5741	0.265445	0.521229	29.8529	3.29255e-07	0.000125189	D84
Intermediate progenitors	ENSG00000228679	28.0048	-1.4866	0.387228	14.7646	0.000622159	0.0229671	D84
Intermediate progenitors	ENSG00000229195	24.9685	-1.47621	0.441337	12.3532	0.00207748	0.0464152	D84
Intermediate progenitors	ENSG00000229321	102.542	-0.91554	0.256247	16.5269	0.000257773	0.0131434	D84
Intermediate progenitors	ENSG00000230479	31.7093	-1.8976	0.535634	14.1371	0.000851479	0.0273654	D84
Intermediate progenitors	ENSG00000230498	28.0031	-1.1701	0.382537	12.5844	0.00185066	0.0431912	D84
Intermediate progenitors	ENSG00000230606	131.622	-1.31401	0.359887	13.1306	0.00140838	0.0368282	D84
Intermediate progenitors	ENSG00000231305	28.0737	-0.95384	0.37732	15.036	0.000543221	0.0211297	D84
Intermediate progenitors	ENSG00000233407	86.5373	-0.650177	0.414645	14.8714	0.000589818	0.022371	D84
Intermediate progenitors	ENSG00000233472	22.0847	-1.52998	0.472915	13.065	0.00145534	0.0376548	D84
Intermediate progenitors	ENSG00000234185	67.3315	-1.08504	0.290469	17.2279	0.000181551	0.0103158	D84
Intermediate progenitors	ENSG00000234223	22.3957	-1.33343	0.620132	16.2513	0.000295848	0.0143105	D84
Intermediate progenitors	ENSG00000234352	63.8395	-1.31235	0.305719	19.6832	5.31923e-05	0.00474285	D84
Intermediate progenitors	ENSG00000234626	36.6563	1.27113	0.333882	15.4663	0.000438056	0.0181345	D84
Intermediate progenitors	ENSG00000235837	104.791	-1.4575	0.229484	51.0992	8.01602e-12	4.64582e-08	D84
Intermediate progenitors	ENSG00000236283	68.1759	-1.36357	0.362618	14.3088	0.00078141	0.0263789	D84
Intermediate progenitors	ENSG00000238171	54.0573	-1.03628	0.289621	14.1765	0.000834838	0.027301	D84
Intermediate progenitors	ENSG00000241962	256.732	-0.706024	0.158961	21.5932	2.04687e-05	0.0025871	D84
Intermediate progenitors	ENSG00000243305	58.0538	-0.750676	0.278783	13.2768	0.00130914	0.0349615	D84
Intermediate progenitors	ENSG00000248138	16.763	-0.718022	0.498008	14.9016	0.000580984	0.0223283	D84
Intermediate progenitors	ENSG00000248710	57.1574	-1.17274	0.296013	16.0189	0.000332306	0.0151702	D84
Intermediate progenitors	ENSG00000249207	130.72	-0.997133	0.266428	14.7739	0.00061928	0.0229094	D84
Intermediate progenitors	ENSG00000249592	219.664	-0.0290097	0.158558	13.9552	0.00093255	0.0289853	D84
Intermediate progenitors	ENSG00000249776	11.4212	-1.23812	0.510324	19.4373	6.01502e-05	0.00510162	D84
Intermediate progenitors	ENSG00000250039	57.2288	-1.31337	0.343617	18.2924	0.000106623	0.00733042	D84
Intermediate progenitors	ENSG00000250101	32.8095	-0.585989	0.322615	13.8667	0.000974716	0.0297845	D84
Intermediate progenitors	ENSG00000250195	118.412	-0.740377	0.221631	12.118	0.00233673	0.0494869	D84
Intermediate progenitors	ENSG00000250519	118.122	-1.21405	0.271155	19.2122	6.73169e-05	0.00557054	D84
Intermediate progenitors	ENSG00000250643	95.4766	0.578174	0.21115	21.8214	1.82622e-05	0.00236959	D84
Intermediate progenitors	ENSG00000250764	56.328	-0.24923	0.270493	12.6333	0.00180596	0.0426054	D84
Intermediate progenitors	ENSG00000251574	94.6058	-2.27009	0.406357	30.3008	2.63186e-07	0.000108953	D84
Intermediate progenitors	ENSG00000254561	7.72934	1.07791	0.640222	12.8944	0.00158497	0.0393122	D84
Intermediate progenitors	ENSG00000255422	57.5095	-0.44308	0.383079	13.799	0.0010083	0.0302785	D84
Intermediate progenitors	ENSG00000256417	116.779	-1.19255	0.27583	20.9257	2.85781e-05	0.00322654	D84
Intermediate progenitors	ENSG00000256469	248.708	-0.82936	0.205655	21.3902	2.26556e-05	0.00277404	D84
Intermediate progenitors	ENSG00000256825	61.8467	-1.52272	0.376135	17.715	0.000142311	0.00865164	D84
Intermediate progenitors	ENSG00000257225	8.76642	-1.82357	0.593044	13.82	0.000997735	0.0301174	D84
Intermediate progenitors	ENSG00000257894	66.0367	-1.17262	0.296708	15.4319	0.000445667	0.0182964	D84
Intermediate progenitors	ENSG00000258077	47.5977	-1.27346	0.337876	18.813	8.2188e-05	0.00621305	D84
Intermediate progenitors	ENSG00000258410	223.066	-0.770891	0.425552	16.0584	0.000325811	0.0151145	D84
Intermediate progenitors	ENSG00000258932	605.789	-0.943075	0.25575	15.3591	0.000462191	0.018776	D84
Intermediate progenitors	ENSG00000259275	26.9342	1.16834	0.40221	16.0373	0.000329265	0.0151145	D84
Intermediate progenitors	ENSG00000259628	110.429	-0.108803	0.170937	12.6437	0.00179665	0.0424434	D84
Intermediate progenitors	ENSG00000259678	90.9006	-0.879524	0.28512	13.5791	0.0011255	0.0322269	D84
Intermediate progenitors	ENSG00000259712	26.8259	-0.78888	0.451224	12.0773	0.00238478	0.0498242	D84
Intermediate progenitors	ENSG00000259986	31.7841	-1.27054	0.38849	13.1712	0.0013801	0.036367	D84
Intermediate progenitors	ENSG00000260392	226.374	-1.1174	0.216635	25.7234	2.59557e-06	0.000586093	D84
Intermediate progenitors	ENSG00000260467	18.9085	-1.67439	0.675702	14.7202	0.000636138	0.0231767	D84
Intermediate progenitors	ENSG00000260996	20.6966	1.54407	0.484776	14.3567	0.000762919	0.0258574	D84
Intermediate progenitors	ENSG00000261170	128.005	-0.597783	0.191904	15.1182	0.000521353	0.0204622	D84
Intermediate progenitors	ENSG00000261235	22.7748	-1.6116	0.38198	20.3748	3.76421e-05	0.00387268	D84
Intermediate progenitors	ENSG00000261831	17.6237	-1.46536	0.4323	12.2621	0.00217432	0.0476657	D84
Intermediate progenitors	ENSG00000264149	150.325	-1.15029	0.346324	13.9617	0.000929503	0.0289853	D84
Intermediate progenitors	ENSG00000267273	8.58472	-2.34532	0.685382	14.717	0.000637169	0.0231767	D84
Intermediate progenitors	ENSG00000267934	96.8367	-0.523087	0.215304	14.4741	0.00071942	0.0249143	D84
Intermediate progenitors	ENSG00000268184	18.9541	-1.45468	0.616192	15.9811	0.000338641	0.0153716	D84
Intermediate progenitors	ENSG00000268643	17.7213	1.03625	0.462796	14.899	0.000581741	0.0223283	D84
Intermediate progenitors	ENSG00000269043	132.871	-1.14552	0.263617	20.8493	2.96913e-05	0.00326736	D84
Intermediate progenitors	ENSG00000269373	18.2413	-1.46818	0.423898	12.9679	0.00152773	0.038732	D84
Intermediate progenitors	ENSG00000269600	6.79599	-3.69897	0.966298	17.4239	0.000164609	0.00961817	D84
Intermediate progenitors	ENSG00000271945	58.7457	-1.31019	0.339962	15.2848	0.000479684	0.0192172	D84
Intermediate progenitors	ENSG00000274333	233.018	-0.898987	0.221144	29.9101	3.19969e-07	0.000125189	D84
Intermediate progenitors	ENSG00000278766	80.4625	-1.02437	0.245345	21.8954	1.75982e-05	0.0023296	D84
Intermediate progenitors	ENSG00000279233	28.252	-0.445825	0.341357	12.751	0.00170277	0.041322	D84
Intermediate progenitors	ENSG00000280145	36.3256	-1.29654	0.325592	20.0684	4.38727e-05	0.00421445	D84
Intermediate progenitors	ENSG00000282527	33.8686	-0.874797	0.289498	13.6155	0.0011052	0.0319735	D84
Intermediate progenitors	ENSG00000282863	22.0076	-0.770878	0.437329	12.2709	0.0021648	0.0475846	D84
Intermediate progenitors	ENSG00000283648	85.1527	-1.48227	0.400501	13.3168	0.00128318	0.0346763	D84
Intermediate progenitors	ENSG00000283907	30.2942	2.44325	0.55322	21.8956	1.75967e-05	0.0023296	D84
Intermediate progenitors	ENSG00000284726	57.1658	-0.761193	0.299262	25.6403	2.70566e-06	0.000603118	D84
Intermediate progenitors	ENSG00000285534	28.5664	-0.860846	0.410812	15.1382	0.000516159	0.0204413	D84
Intermediate progenitors	ENSG00000285646	16.6569	0.923696	0.51727	17.8912	0.000130307	0.00829911	D84
Intermediate progenitors	ENSG00000285666	14.5702	-1.22589	0.455718	14.625	0.000667144	0.0237697	D84
Intermediate progenitors	ENSG00000285688	33.8065	-1.18914	0.31678	15.8144	0.000368079	0.0163677	D84
Intermediate progenitors	ENSG00000285857	15.7859	1.17134	0.453193	18.6819	8.77563e-05	0.006411	D84
Intermediate progenitors	ENSG00000285978	10.6174	-1.9805	0.610676	15.3417	0.000466213	0.0188075	D84
Intermediate progenitors	ENSG00000285999	57.6594	-1.19411	0.308867	16.1642	0.000309021	0.0145599	D84
Intermediate progenitors	ENSG00000286074	31.5415	-0.284695	0.358871	16.0182	0.000332424	0.0151702	D84
Intermediate progenitors	ENSG00000286215	186.081	-1.26803	0.324032	20.3431	3.82434e-05	0.00388895	D84
Intermediate progenitors	ENSG00000286290	25.6244	-3.25355	0.669286	25.9261	2.34544e-06	0.000543735	D84
Intermediate progenitors	ENSG00000286385	130.549	-2.6065	0.639043	15.6643	0.000396776	0.0172469	D84
Intermediate progenitors	ENSG00000286415	27.0255	1.23599	0.371343	14.6203	0.00066871	0.0237768	D84
Intermediate progenitors	ENSG00000286417	37.4602	-1.44143	0.351587	17.649	0.000147083	0.00884888	D84
Intermediate progenitors	ENSG00000286491	10.9558	-0.306871	0.549726	12.0668	0.00239733	0.0499191	D84
Intermediate progenitors	ENSG00000286545	14.986	1.64297	0.480669	13.495	0.00117383	0.0329095	D84
Intermediate progenitors	ENSG00000286664	35.0149	-1.46284	0.387488	14.5705	0.000685584	0.0240813	D84
Intermediate progenitors	ENSG00000286781	36.989	-1.03104	0.36745	13.208	0.00135492	0.0359116	D84
Intermediate progenitors	ENSG00000286787	28.1476	-1.37718	0.449013	12.3538	0.00207689	0.0464152	D84
Intermediate progenitors	ENSG00000286800	9.00905	-1.09203	0.703072	12.2799	0.00215504	0.0474299	D84
Intermediate progenitors	ENSG00000286872	43.2648	-1.10918	0.316004	13.4171	0.00122042	0.0335843	D84
Intermediate progenitors	ENSG00000287064	11.2619	0.175258	0.591909	17.0964	0.00019389	0.0107362	D84
Intermediate progenitors	ENSG00000287117	63.3104	1.03498	0.311054	12.5779	0.00185674	0.043217	D84
Intermediate progenitors	ENSG00000287146	71.5752	-1.19244	0.269049	19.6945	5.28918e-05	0.00474036	D84
Intermediate progenitors	ENSG00000287275	11.6693	-1.62448	0.501739	12.8428	0.00162634	0.0400669	D84
Intermediate progenitors	ENSG00000287348	30.3577	-1.09091	0.330393	14.2279	0.000813675	0.0271022	D84
Intermediate progenitors	ENSG00000287352	139.304	-1.23906	0.313979	16.0567	0.000326093	0.0151145	D84
Intermediate progenitors	ENSG00000287516	11.7885	-1.49853	0.581517	12.6578	0.00178402	0.0423175	D84
Intermediate progenitors	ENSG00000287629	23.5468	-0.869085	0.449193	12.2505	0.00218698	0.0476657	D84
Intermediate progenitors	ENSG00000287721	54.8711	-1.03332	0.283213	13.1304	0.00140857	0.0368282	D84
Intermediate progenitors	ENSG00000287975	407.491	-1.04341	0.221343	21.7285	1.91305e-05	0.00246387	D84
Intermediate progenitors	ENSG00000288072	6.75173	-0.95818	0.836792	13.315	0.00128438	0.0346763	D84
Intermediate progenitors	ENSG00000288234	14.4383	1.05502	0.59665	14.8742	0.000588988	0.022371	D84
Intermediate progenitors	ENSG00000288565	126.144	-1.79865	0.403296	19.0718	7.22107e-05	0.00586695	D84
Intermediate progenitors	ENSG00000289228	60.6398	-1.18334	0.340092	15.7895	0.000372693	0.0165307	D84
Intermediate progenitors	ENSG00000289349	47.0945	-0.910437	0.324642	13.3393	0.00126882	0.0343629	D84
Intermediate progenitors	EOGT	82.4519	-0.882637	0.248617	12.7373	0.00171451	0.0413943	D84
Intermediate progenitors	EPB41L4A	743.856	-0.515817	0.14742	13.1676	0.00138256	0.036367	D84
Intermediate progenitors	EPHA7	664.594	-1.02764	0.213434	25.5868	2.77904e-06	0.000611636	D84
Intermediate progenitors	ERRFI1	175.776	0.197809	0.305381	14.204	0.000823465	0.0271681	D84
Intermediate progenitors	ESR2	625.714	-0.756033	0.195246	17.4127	0.00016553	0.00961817	D84
Intermediate progenitors	EZH1	217.458	-0.154166	0.171466	15.5591	0.000418206	0.0177655	D84
Intermediate progenitors	EZR	865.267	0.227844	0.170224	46.0143	1.01888e-10	2.53075e-07	D84
Intermediate progenitors	F10	86.2021	-1.06144	0.513719	14.629	0.000665801	0.0237697	D84
Intermediate progenitors	F11	12.296	-2.84245	0.819265	13.3879	0.00123837	0.033852	D84
Intermediate progenitors	F7	83.0212	-0.896159	0.298653	23.9962	6.15594e-06	0.00104935	D84
Intermediate progenitors	FAM151B	91.7726	-1.51055	0.257247	36.3876	1.25465e-08	1.31446e-05	D84
Intermediate progenitors	FAM162A	98.2533	0.762963	0.295176	19.983	4.57874e-05	0.00435031	D84
Intermediate progenitors	FAM167A-AS1	48.2956	-1.63282	0.401318	17.1916	0.000184883	0.0104709	D84
Intermediate progenitors	FAM189A1	338.03	-0.326528	0.345087	13.4062	0.00122712	0.0337062	D84
Intermediate progenitors	FAM234B	38.7483	0.702859	0.288331	16.2481	0.000296321	0.0143105	D84
Intermediate progenitors	FAM32A	26.9422	1.47397	0.542925	12.7682	0.0016882	0.0411102	D84
Intermediate progenitors	FAM53C	176.236	0.30096	0.219908	16.448	0.000268138	0.0135134	D84
Intermediate progenitors	FAM71F1	29.4378	-1.31861	0.488947	13.9847	0.000918904	0.0288915	D84
Intermediate progenitors	FAM81B	119.184	-0.704119	0.264539	12.3427	0.00208846	0.0465539	D84
Intermediate progenitors	FAT1	301.763	0.853881	0.179679	25.4849	2.92431e-06	0.000612285	D84
Intermediate progenitors	FBXL18	307.369	0.171815	0.265383	12.9965	0.0015061	0.0385096	D84
Intermediate progenitors	FBXO3	75.283	0.710544	0.206821	12.4537	0.00197564	0.0448439	D84
Intermediate progenitors	FBXO32	155.692	0.286091	0.202009	12.6149	0.00182271	0.0429424	D84
Intermediate progenitors	FBXO4	18.1857	-1.97013	0.486844	17.6142	0.000149669	0.00891194	D84
Intermediate progenitors	FBXO40	8.02482	-2.11457	0.923504	12.1832	0.00226181	0.0484909	D84
Intermediate progenitors	FBXW12	104.402	-1.2317	0.21056	34.075	3.98766e-08	3.46667e-05	D84
Intermediate progenitors	FCN3	6.42639	-0.935286	0.927922	12.9384	0.0015505	0.038911	D84
Intermediate progenitors	FEM1B	100.374	0.895157	0.234472	19.364	6.23953e-05	0.00524091	D84
Intermediate progenitors	FHL5	12.8482	-2.37055	0.632279	16.2556	0.000295223	0.0143105	D84
Intermediate progenitors	FIRRE	103.939	-0.852054	0.238123	19.7208	5.22015e-05	0.00470514	D84
Intermediate progenitors	FKBP4	43.8562	1.31085	0.339498	20.1	4.31848e-05	0.00418135	D84
Intermediate progenitors	FMOD	10.1672	0.736182	0.800133	12.9081	0.00157411	0.0392106	D84
Intermediate progenitors	FOS	54.5299	1.51335	0.34017	28.2715	7.2597e-07	0.000225244	D84
Intermediate progenitors	FRG1HP	118.669	-0.515027	0.191372	14.786	0.000615555	0.0228975	D84
Intermediate progenitors	FSCN1	282.288	0.609949	0.238738	13.7703	0.00102284	0.0304841	D84
Intermediate progenitors	FSTL1	74.4726	0.772963	0.232305	15.7176	0.000386335	0.0169199	D84
Intermediate progenitors	FTH1	40.926	1.09365	0.484551	16.0491	0.000327331	0.0151145	D84
Intermediate progenitors	FXR2	179.818	-0.376581	0.162092	28.2375	7.38422e-07	0.000225244	D84
Intermediate progenitors	GABPB1-AS1	525.449	-0.434628	0.156479	20.8848	2.91691e-05	0.00326736	D84
Intermediate progenitors	GADD45G	28.8488	1.28829	0.470508	15.2916	0.000478058	0.0191963	D84
Intermediate progenitors	GADD45GIP1	41.9252	0.0557648	0.366366	27.0431	1.34171e-06	0.000348184	D84
Intermediate progenitors	GALK1	29.1393	1.66914	0.590096	38.0099	5.57515e-09	8.07793e-06	D84
Intermediate progenitors	GAS6-AS1	11.1937	2.39526	0.543759	20.3907	3.73437e-05	0.00386485	D84
Intermediate progenitors	GAS7	187.831	1.04743	0.249595	24.3803	5.08025e-06	0.000920108	D84
Intermediate progenitors	GBX1	90.1198	-0.426724	0.297435	19.8465	4.90212e-05	0.00450969	D84
Intermediate progenitors	GCA	477.085	-1.00638	0.196856	25.4663	2.95164e-06	0.000612285	D84
Intermediate progenitors	GCNA	138.006	-0.44653	0.19941	16.299	0.000288878	0.0142287	D84
Intermediate progenitors	GDF11	171.889	0.123883	0.16409	13.9449	0.000937366	0.0290517	D84
Intermediate progenitors	GDNF-AS1	7.53235	1.45649	0.733074	14.5095	0.00070681	0.024727	D84
Intermediate progenitors	GEMIN2	103.098	-1.07853	0.246664	35.2724	2.19132e-08	2.00529e-05	D84
Intermediate progenitors	GGT5	7.78767	-0.802887	0.668144	12.1383	0.00231312	0.0492178	D84
Intermediate progenitors	GJB7	494.513	-0.987125	0.285594	23.3893	8.3381e-06	0.00130608	D84
Intermediate progenitors	GLIDR	50.2462	-1.18858	0.296341	21.8855	1.7686e-05	0.0023296	D84
Intermediate progenitors	GLUL	209.484	0.511206	0.204895	36.3395	1.28521e-08	1.31446e-05	D84
Intermediate progenitors	GNA14	32.2585	-1.24621	0.346472	21.2836	2.38962e-05	0.00283797	D84
Intermediate progenitors	GNAO1	772.58	0.569709	0.150173	15.4192	0.00044849	0.018348	D84
Intermediate progenitors	GNL1	108.847	0.795861	0.201997	21.4575	2.19061e-05	0.00272058	D84
Intermediate progenitors	GOLGA8A	551.92	-0.662926	0.23494	17.3927	0.000167194	0.00965781	D84
Intermediate progenitors	GPATCH2	312.216	-0.445633	0.146226	24.4781	4.83776e-06	0.000902386	D84
Intermediate progenitors	GPNMB	9.97883	-2.84075	1.04981	29.8816	3.24564e-07	0.000125189	D84
Intermediate progenitors	GPR160	206.433	-1.34084	0.237742	30.954	1.89852e-07	9.6291e-05	D84
Intermediate progenitors	GPR173	411.321	-0.253687	0.163197	12.8876	0.00159035	0.0393388	D84
Intermediate progenitors	GPR68	51.699	-0.989401	0.30261	17.07	0.000196468	0.0108444	D84
Intermediate progenitors	GREB1	17.491	2.09427	0.611202	17.8271	0.000134552	0.00844566	D84
Intermediate progenitors	GRHL1	30.2539	0.311551	0.364127	12.1888	0.00225542	0.0484735	D84
Intermediate progenitors	GTF2A1	145.807	0.173939	0.257923	15.0258	0.000545995	0.021158	D84
Intermediate progenitors	GTF3C3	345.084	-0.921628	0.296951	18.9318	7.74475e-05	0.00602703	D84
Intermediate progenitors	H1-0	80.1333	0.630324	0.328701	77.5571	1.44106e-17	2.50557e-13	D84
Intermediate progenitors	H1-10	36.0121	1.09882	0.516896	12.6946	0.00175149	0.0418312	D84
Intermediate progenitors	H1-2	11.2089	2.28584	0.767979	12.9705	0.00152581	0.038732	D84
Intermediate progenitors	H1-4	30.5619	1.23127	0.484063	20.8146	3.02111e-05	0.00329665	D84
Intermediate progenitors	H19	14.3779	2.25796	0.564603	16.1155	0.000316639	0.0147995	D84
Intermediate progenitors	H2AW	28.9932	0.22928	0.364694	14.1714	0.000836992	0.027301	D84
Intermediate progenitors	H3-2	24.6016	0.814134	0.453308	12.9578	0.00153547	0.0387478	D84
Intermediate progenitors	HCN4	38.9092	-1.28555	0.328201	27.5886	1.02144e-06	0.0002819	D84
Intermediate progenitors	HDAC1	274.172	0.237207	0.199203	13.9182	0.000949946	0.029285	D84
Intermediate progenitors	HERPUD1	110.149	0.806591	0.200286	35.4304	2.02477e-08	1.95582e-05	D84
Intermediate progenitors	HEXIM1	106.795	0.637761	0.249924	21.674	1.96589e-05	0.00251331	D84
Intermediate progenitors	HGD	24.1666	-1.48263	0.392288	15.4589	0.000439675	0.0181583	D84
Intermediate progenitors	HIRA	120.594	-0.500215	0.17026	16.3896	0.000276082	0.013769	D84
Intermediate progenitors	HMBS	28.269	0.433704	0.343414	17.143	0.000189429	0.0106316	D84
Intermediate progenitors	HMGA1	62.3868	0.971378	0.4101	14.1605	0.00084157	0.027301	D84
Intermediate progenitors	HNRNPAB	94.7152	0.445731	0.220176	13.3887	0.00123789	0.033852	D84
Intermediate progenitors	HORMAD2	17.6976	-1.83646	0.735863	13.773	0.00102147	0.0304841	D84
Intermediate progenitors	HORMAD2-AS1	456.889	-0.831448	0.182254	20.3108	3.88665e-05	0.0039289	D84
Intermediate progenitors	HS6ST2	446.118	0.714658	0.178906	16.1601	0.000309651	0.0145599	D84
Intermediate progenitors	HSH2D	10.3172	-1.60533	0.701457	12.2051	0.00223721	0.0484088	D84
Intermediate progenitors	HSP90AB1	584.285	0.897837	0.300976	18.5899	9.18875e-05	0.00662925	D84
Intermediate progenitors	HSPA5	123.616	1.05577	0.290968	23.1208	9.53642e-06	0.00144182	D84
Intermediate progenitors	HSPA8	276.245	0.339149	0.257834	20.2912	3.92491e-05	0.00394464	D84
Intermediate progenitors	HSPA9	204.948	0.687071	0.171407	19.5976	5.55174e-05	0.0048999	D84
Intermediate progenitors	HSPG2	31.4308	1.56483	0.426821	14.8809	0.000587033	0.022371	D84
Intermediate progenitors	HYKK	31.8919	-1.19933	0.383089	13.5397	0.00114784	0.0325572	D84
Intermediate progenitors	IAH1	81.8735	-0.979233	0.24586	16.1589	0.000309838	0.0145599	D84
Intermediate progenitors	IER2	58.501	1.0542	0.37094	13.7592	0.00102855	0.0305176	D84
Intermediate progenitors	IFIH1	18.2854	-1.86507	0.606392	14.2919	0.000788066	0.026401	D84
Intermediate progenitors	IFT81	230.575	-0.413773	0.158848	16.1896	0.000305121	0.0145346	D84
Intermediate progenitors	IGF2BP2	2224.21	0.00559208	0.124119	12.1943	0.00224928	0.0484612	D84
Intermediate progenitors	IGFBP4	27.3968	1.70163	0.387695	19.4781	5.89366e-05	0.0050938	D84
Intermediate progenitors	IGSF9B	99.4181	0.731199	0.208332	13.1193	0.00141635	0.0369207	D84
Intermediate progenitors	IL21R	34.9283	-0.586134	0.451125	15.4783	0.000435437	0.0180691	D84
Intermediate progenitors	IL7	275.76	-0.821769	0.196004	20.0953	4.32877e-05	0.00418135	D84
Intermediate progenitors	IPO5	181.746	0.621629	0.183814	12.6907	0.00175487	0.0418546	D84
Intermediate progenitors	IQCG	229.55	-1.00711	0.198871	25.092	3.55914e-06	0.000703212	D84
Intermediate progenitors	IQCN	365.153	0.166424	0.180739	15.0908	0.00052853	0.0206838	D84
Intermediate progenitors	IQSEC1	321.373	0.664456	0.180507	13.5895	0.00111964	0.0322269	D84
Intermediate progenitors	IRS1	34.3105	0.750721	0.360225	13.4923	0.00117541	0.0329095	D84
Intermediate progenitors	ITGA2B	88.2473	-0.802442	0.228233	12.3063	0.00212674	0.0470039	D84
Intermediate progenitors	ITGB4	42.4866	0.171501	0.840844	12.1745	0.00227165	0.0486418	D84
Intermediate progenitors	JMJD6	133.804	0.191071	0.281229	31.8756	1.19759e-07	7.18019e-05	D84
Intermediate progenitors	JUN	156.378	1.39851	0.36408	17.7589	0.000139221	0.00853144	D84
Intermediate progenitors	JUNB	11.7698	1.6426	0.515985	17.9788	0.000124723	0.00806322	D84
Intermediate progenitors	KCNG2	286.567	-0.892372	0.190009	22.7169	1.16704e-05	0.00167381	D84
Intermediate progenitors	KCNIP1	156.403	0.766119	0.235354	12.4967	0.00193365	0.0441213	D84
Intermediate progenitors	KCNJ4	41.0398	1.03785	0.290532	13.9878	0.000917479	0.0288915	D84
Intermediate progenitors	KCNJ5	17.4102	-0.458557	0.56309	14.8939	0.00058322	0.0223358	D84
Intermediate progenitors	KCNMA1	119.233	0.96078	0.22603	20.3429	3.82476e-05	0.00388895	D84
Intermediate progenitors	KCTD20	219.714	0.477955	0.139865	13.2785	0.00130798	0.0349615	D84
Intermediate progenitors	KIAA1191	103.821	0.637406	0.281048	17.1296	0.000190703	0.0106316	D84
Intermediate progenitors	KIF25-AS1	14.156	-1.64321	0.573512	14.4704	0.000720761	0.0249143	D84
Intermediate progenitors	KITLG	91.2572	0.960723	0.293831	14.7222	0.000635501	0.0231767	D84
Intermediate progenitors	KLF10	39.6187	0.700652	0.313015	12.7787	0.00167934	0.0409518	D84
Intermediate progenitors	KLF7	1022.34	0.519809	0.161486	12.365	0.00206522	0.0464152	D84
Intermediate progenitors	KLF9	47.3003	-1.35486	0.342983	15.9972	0.000335933	0.0152902	D84
Intermediate progenitors	KLHL15	88.2045	0.567558	0.262441	15.5362	0.000423013	0.0177655	D84
Intermediate progenitors	KLHL23	517.422	-0.304616	0.139585	13.468	0.00118974	0.0331505	D84
Intermediate progenitors	KLHL7	446.014	-0.526919	0.173119	18.7612	8.43428e-05	0.00632099	D84
Intermediate progenitors	KLKB1	90.2608	-1.96029	0.502028	15.5576	0.00041851	0.0177655	D84
Intermediate progenitors	KLRG2	34.0717	-1.00822	0.411068	21.0132	2.73553e-05	0.00314985	D84
Intermediate progenitors	KPNA2	99.562	0.576767	0.195827	12.2626	0.00217372	0.0476657	D84
Intermediate progenitors	LAMB4	237.241	-1.53786	0.422293	12.3586	0.0020719	0.0464152	D84
Intermediate progenitors	LAPTM4B	105.578	1.04347	0.233976	21.4397	2.21023e-05	0.00272548	D84
Intermediate progenitors	LBH	160.805	0.793868	0.205364	39.0842	3.25823e-09	5.15008e-06	D84
Intermediate progenitors	LDLR	411.865	-0.807738	0.229917	12.1048	0.00235224	0.0496713	D84
Intermediate progenitors	LIMS2	7.14922	-2.03298	0.938169	13.0428	0.00147158	0.0379618	D84
Intermediate progenitors	LINC00266-1	29.4727	-1.85402	0.406891	28.9012	5.29901e-07	0.000180655	D84
Intermediate progenitors	LINC00334	24.0191	-1.16203	0.416962	14.2196	0.000817045	0.0271559	D84
Intermediate progenitors	LINC00472	57.9855	-0.941976	0.260287	14.4971	0.000711211	0.0247678	D84
Intermediate progenitors	LINC00539	39.162	-0.944055	0.38946	13.006	0.0014989	0.0384386	D84
Intermediate progenitors	LINC01031	57.0378	-1.14028	0.361723	13.5806	0.00112461	0.0322269	D84
Intermediate progenitors	LINC01114	77.0285	-1.53354	0.307071	58.7545	1.7443e-13	1.51641e-09	D84
Intermediate progenitors	LINC01266	56.0945	-1.56081	0.403064	16.8157	0.000223114	0.0118633	D84
Intermediate progenitors	LINC01320	37.34	-1.17415	0.279196	21.8299	1.8184e-05	0.00236959	D84
Intermediate progenitors	LINC01347	21.7961	-0.725213	0.505529	15.3448	0.000465506	0.0188075	D84
Intermediate progenitors	LINC01355	67.9081	-0.857009	0.259622	20.7222	3.16402e-05	0.00341608	D84
Intermediate progenitors	LINC01397	17.2332	-1.56237	0.624503	18.7726	8.38639e-05	0.0063123	D84
Intermediate progenitors	LINC01409	48.3612	-0.720176	0.287611	15.5366	0.000422932	0.0177655	D84
Intermediate progenitors	LINC01543	9.32877	0.175843	0.646776	17.0238	0.000201058	0.0109586	D84
Intermediate progenitors	LINC01550	21.7704	-1.92561	0.511959	19.0588	7.26825e-05	0.00587591	D84
Intermediate progenitors	LINC01572	143.964	-0.918371	0.238053	16.82	0.000222627	0.0118633	D84
Intermediate progenitors	LINC01725	100.094	-1.14763	0.362382	12.21	0.00223169	0.0484088	D84
Intermediate progenitors	LINC01807	26.7606	-1.6357	0.50588	12.6783	0.00176578	0.0420569	D84
Intermediate progenitors	LINC01882	8.33469	-2.00111	0.840743	17.6955	0.000143703	0.0087058	D84
Intermediate progenitors	LINC01934	93.007	-1.51998	0.26831	37.4958	7.20916e-09	9.64198e-06	D84
Intermediate progenitors	LINC02071	13.2705	-2.14841	0.659754	12.5071	0.0019236	0.0441213	D84
Intermediate progenitors	LINC02232	296.265	-1.07179	0.229362	21.5724	2.06825e-05	0.0025871	D84
Intermediate progenitors	LINC02259	104.993	-0.939674	0.2576	14.6395	0.000662322	0.0237193	D84
Intermediate progenitors	LINC02327	73.3647	-1.52384	0.373741	17.5155	0.000157239	0.00926751	D84
Intermediate progenitors	LINC02356	75.4302	-0.540137	0.257456	31.727	1.28993e-07	7.19401e-05	D84
Intermediate progenitors	LINC02609	221.354	-1.04166	0.248934	18.2916	0.000106666	0.00733042	D84
Intermediate progenitors	LINC02613	14.6247	-1.48619	0.621922	16.4569	0.000266952	0.0134927	D84
Intermediate progenitors	LINC02631	38.1262	-0.857411	0.297566	12.0786	0.00238325	0.0498242	D84
Intermediate progenitors	LINC02680	104.277	-1.12199	0.237339	22.937	1.04543e-05	0.00152748	D84
Intermediate progenitors	LINC02808	61.1227	-1.71747	0.758745	12.2014	0.00224127	0.0484088	D84
Intermediate progenitors	LINC02880	25.6546	-1.58459	0.498844	15.7066	0.00038846	0.0169702	D84
Intermediate progenitors	LRCH3	803.077	-0.368272	0.107734	17.9818	0.00012454	0.00806322	D84
Intermediate progenitors	LRRC39	100.876	-0.717639	0.217995	14.1753	0.000835345	0.027301	D84
Intermediate progenitors	LRRC66	120.138	-1.00098	0.314006	12.2035	0.00223891	0.0484088	D84
Intermediate progenitors	LRRC69	93.6887	-0.995225	0.228111	26.3741	1.87476e-06	0.000459105	D84
Intermediate progenitors	LUC7L	571.578	0.604964	0.205864	17.0346	0.000199977	0.0109489	D84
Intermediate progenitors	LUZP1	691.446	-0.734571	0.127654	36.8037	1.01902e-08	1.26555e-05	D84
Intermediate progenitors	MAFF	11.8182	0.00672678	0.503556	14.7212	0.000635832	0.0231767	D84
Intermediate progenitors	MANBAL	35.8791	-0.255219	0.335116	15.0244	0.000546382	0.021158	D84
Intermediate progenitors	MAP1A	252.156	0.788915	0.20114	19.7198	5.22282e-05	0.00470514	D84
Intermediate progenitors	MAP4K2	56.3213	-0.206221	0.266595	14.2076	0.000821957	0.0271681	D84
Intermediate progenitors	MAPRE1	127.835	0.516821	0.236024	13.5304	0.00115322	0.0326032	D84
Intermediate progenitors	MARVELD2	33.7254	-1.31713	0.355368	16.5645	0.000252962	0.0130126	D84
Intermediate progenitors	MCM2	10.1965	1.17212	0.520219	17.7453	0.000140174	0.0085516	D84
Intermediate progenitors	MCMBP	269.272	-0.404543	0.139453	12.1362	0.00231553	0.0492178	D84
Intermediate progenitors	MDFI	15.312	0.891711	0.487277	18.706	8.67057e-05	0.00637535	D84
Intermediate progenitors	MDM2	401.338	0.510226	0.128405	15.9209	0.000348994	0.0157201	D84
Intermediate progenitors	MEMO1	28.8617	-0.802498	0.307485	17.6416	0.000147628	0.00885107	D84
Intermediate progenitors	METAP2	176.846	0.700615	0.190267	14.2931	0.000787588	0.026401	D84
Intermediate progenitors	METTL16	283.618	0.572814	0.167727	13.5106	0.00116469	0.0327679	D84
Intermediate progenitors	MFSD14B	461.726	-0.711475	0.24112	12.5969	0.00183915	0.043104	D84
Intermediate progenitors	MFSD2A	27.1499	1.49288	0.349586	20.501	3.5339e-05	0.00372387	D84
Intermediate progenitors	MGST2	171.878	-0.884694	0.223247	15.6173	0.000406211	0.0174821	D84
Intermediate progenitors	MICB	16.9284	-1.58754	0.759648	24.2848	5.32878e-06	0.000935874	D84
Intermediate progenitors	MIR2052HG	53.3584	-1.78148	0.491131	12.7467	0.0017064	0.041322	D84
Intermediate progenitors	MIR29B2CHG	68.5307	0.880087	0.255461	12.1839	0.00226103	0.0484909	D84
Intermediate progenitors	MIR34AHG	85.7025	1.53091	0.264125	48.4107	3.07434e-11	1.06907e-07	D84
Intermediate progenitors	MIR3659HG	126.375	1.31501	0.262692	25.752	2.55869e-06	0.000585367	D84
Intermediate progenitors	MKRN3	342.43	-1.08588	0.206023	33.9136	4.32278e-08	3.57906e-05	D84
Intermediate progenitors	MLEC	94.791	0.743302	0.210724	14.1801	0.000833364	0.027301	D84
Intermediate progenitors	MLIP	33.0459	-0.626557	0.45809	12.8873	0.00159057	0.0393388	D84
Intermediate progenitors	MOB2	354.455	-0.60154	0.210805	12.7571	0.00169758	0.041281	D84
Intermediate progenitors	MOSPD2	113.871	-0.124609	0.188229	14.1604	0.000841625	0.027301	D84
Intermediate progenitors	MRLN	17.6139	-1.04133	0.482324	15.1308	0.000518072	0.0204413	D84
Intermediate progenitors	MROH3P	78.8239	-0.541099	0.262633	32.4086	9.17399e-08	5.90771e-05	D84
Intermediate progenitors	MRPS9	143.568	0.0581503	0.177009	12.0831	0.00237789	0.0498242	D84
Intermediate progenitors	MTFR1L	42.1393	-0.239928	0.293688	16.3799	0.000277426	0.0137817	D84
Intermediate progenitors	MTO1	67.8257	0.170445	0.303914	12.7089	0.00173899	0.0417046	D84
Intermediate progenitors	MTPN	128.672	0.595893	0.209231	19.8889	4.79934e-05	0.00450954	D84
Intermediate progenitors	MTRFR	94.7355	-0.132367	0.216908	13.8409	0.00098739	0.0299224	D84
Intermediate progenitors	MXRA7	69.8259	-0.215393	0.306122	22.3492	1.40261e-05	0.00195098	D84
Intermediate progenitors	MYLIP	77.518	0.473048	0.277693	27.8004	9.18802e-07	0.000266254	D84
Intermediate progenitors	MYRFL	7.13524	-2.51555	0.797485	13.5354	0.00115031	0.032574	D84
Intermediate progenitors	MZF1	49.179	-0.168334	0.299306	14.424	0.000737671	0.025377	D84
Intermediate progenitors	MZF1-AS1	22.8077	0.413337	0.553547	13.511	0.00116446	0.0327679	D84
Intermediate progenitors	NAA38	156.083	-0.384723	0.183543	12.1914	0.00225254	0.0484714	D84
Intermediate progenitors	NAIP	261.465	-0.629705	0.163664	16.2569	0.000295029	0.0143105	D84
Intermediate progenitors	NAMPT	153.927	0.401226	0.194132	12.7481	0.00170523	0.041322	D84
Intermediate progenitors	NCAM2	229.818	0.78056	0.222258	15.1981	0.000500927	0.0199762	D84
Intermediate progenitors	NCAPG	183.927	-1.0998	0.276303	15.3531	0.000463578	0.0187884	D84
Intermediate progenitors	NCEH1	7.71807	2.26498	0.57457	18.9235	7.77716e-05	0.00602703	D84
Intermediate progenitors	NCL	515.455	0.731421	0.203217	17.7838	0.000137495	0.00853144	D84
Intermediate progenitors	NDRG3	134.123	0.176236	0.181518	18.2611	0.000108309	0.00735611	D84
Intermediate progenitors	NDUFS3	22.148	0.983766	0.367384	13.4168	0.00122062	0.0335843	D84
Intermediate progenitors	NECTIN1	162.869	0.973248	0.21776	24.3201	5.23561e-06	0.000928893	D84
Intermediate progenitors	NEK10	290.663	-1.35118	0.327802	16.2276	0.000299381	0.0143794	D84
Intermediate progenitors	NELFB	127.411	0.46304	0.346046	22.6041	1.23475e-05	0.00174541	D84
Intermediate progenitors	NEMP2	75.7676	-1.18173	0.352625	12.5489	0.0018838	0.0436715	D84
Intermediate progenitors	NES	49.2916	1.16886	0.283899	20.1567	4.19794e-05	0.00412371	D84
Intermediate progenitors	NEU1	35.161	0.217634	0.345143	23.2931	8.74921e-06	0.00135824	D84
Intermediate progenitors	NEURL1	108.439	-0.710837	0.202888	26.9878	1.37933e-06	0.000352683	D84
Intermediate progenitors	NEUROD4	43.3202	0.00318251	0.332904	16.8705	0.000217077	0.0116492	D84
Intermediate progenitors	NEUROD6	203.796	0.377566	0.44325	12.9599	0.00153388	0.0387478	D84
Intermediate progenitors	NEUROG2	113.178	0.686207	0.366355	16.0361	0.000329465	0.0151145	D84
Intermediate progenitors	NFATC2	31.4396	-1.13598	0.496416	15.9496	0.000344022	0.0155364	D84
Intermediate progenitors	NFKBIZ	48.3354	-1.23754	0.331805	14.4217	0.000738526	0.025377	D84
Intermediate progenitors	NFYA	71.0392	0.604459	0.306812	12.9645	0.00153039	0.038732	D84
Intermediate progenitors	NGDN	363.499	-0.547672	0.186492	14.2125	0.00081997	0.0271559	D84
Intermediate progenitors	NID2	124.664	-1.56364	0.308044	27.5338	1.0498e-06	0.000285202	D84
Intermediate progenitors	NME9	135.821	-1.07062	0.270655	15.9145	0.000350119	0.01573	D84
Intermediate progenitors	NOD1	107.347	-0.82784	0.243435	13.6817	0.00106921	0.0311237	D84
Intermediate progenitors	NOLC1	115.049	0.819288	0.257504	13.721	0.00104839	0.0308424	D84
Intermediate progenitors	NOP14-AS1	47.4695	0.0426787	0.268364	20.1966	4.115e-05	0.0040652	D84
Intermediate progenitors	NOP53	57.1502	1.03021	0.334702	12.1335	0.00231871	0.0492252	D84
Intermediate progenitors	NOP9	25.4116	1.44622	0.346202	18.3512	0.000103537	0.00725888	D84
Intermediate progenitors	NPEPPS	458.981	0.163967	0.158158	15.5551	0.000419045	0.0177655	D84
Intermediate progenitors	NRARP	17.4234	0.750908	0.445886	12.0642	0.00240043	0.0499238	D84
Intermediate progenitors	NUDCD1	101.812	-0.486894	0.209199	14.6542	0.000657466	0.0236309	D84
Intermediate progenitors	NUP205	153.151	0.341397	0.171138	12.1228	0.00233115	0.049429	D84
Intermediate progenitors	NUP35	67.5208	0.867035	0.239253	13.3849	0.00124022	0.033852	D84
Intermediate progenitors	OACYLP	51.6689	-0.718508	0.344492	20.9496	2.8239e-05	0.00322654	D84
Intermediate progenitors	OAT	70.0483	0.559035	0.354245	12.7425	0.00171006	0.041353	D84
Intermediate progenitors	ODAD3	21.179	-1.83196	0.545132	17.1288	0.000190778	0.0106316	D84
Intermediate progenitors	OLAH	38.9341	-1.68221	0.484541	14.1479	0.000846876	0.0273288	D84
Intermediate progenitors	OR9K1P	9.64679	-3.20713	0.922345	18.9056	7.84676e-05	0.0060368	D84
Intermediate progenitors	OTOA	65.8922	-1.02821	0.339767	13.7832	0.00101628	0.0304132	D84
Intermediate progenitors	PADI6	19.4416	-1.59869	0.736287	14.975	0.000560044	0.0216389	D84
Intermediate progenitors	PARGP1	323.625	0.0124245	0.142381	16.5462	0.000255293	0.0130552	D84
Intermediate progenitors	PBLD	45.6204	-0.972873	0.307537	12.4496	0.0019797	0.0448774	D84
Intermediate progenitors	PCDH1	30.3487	1.54853	0.355033	19.1399	6.97946e-05	0.00569727	D84
Intermediate progenitors	PCSK4	36.4248	-0.720351	0.415554	14.8026	0.000610468	0.0227773	D84
Intermediate progenitors	PDE6D	162.214	-0.611462	0.177393	25.5453	2.83729e-06	0.000612285	D84
Intermediate progenitors	PDGFRB	41.0394	1.18021	0.378299	12.9252	0.0015607	0.0390285	D84
Intermediate progenitors	PDLIM1	12.3225	-3.56323	0.992634	33.266	5.97557e-08	4.7226e-05	D84
Intermediate progenitors	PDZD9	37.5228	-1.27623	0.328201	16.7162	0.000234493	0.0122436	D84
Intermediate progenitors	PEAR1	27.1854	-1.53956	0.534879	14.109	0.000863513	0.0277009	D84
Intermediate progenitors	PEG10	440.36	0.763678	0.221747	42.2839	6.579e-10	1.14389e-06	D84
Intermediate progenitors	PFKFB3	335.281	0.625161	0.162572	16.6849	0.000238185	0.0123621	D84
Intermediate progenitors	PGS1	54.1763	0.634068	0.252785	12.303	0.00213028	0.0470039	D84
Intermediate progenitors	PHEX	42.7429	-1.40404	0.331351	30.4874	2.39743e-07	0.000108013	D84
Intermediate progenitors	PHF11	61.4503	-1.05152	0.239029	20.2712	3.96431e-05	0.00396135	D84
Intermediate progenitors	PHGDH	52.0475	1.31884	0.298454	21.2484	2.43203e-05	0.00283797	D84
Intermediate progenitors	PIM2	31.2772	0.829288	0.471772	12.501	0.00192947	0.0441213	D84
Intermediate progenitors	PIPOX	122.061	-0.800383	0.233339	31.717	1.29639e-07	7.19401e-05	D84
Intermediate progenitors	PITX1-AS1	94.832	0.082003	0.244823	12.6443	0.00179611	0.0424434	D84
Intermediate progenitors	PKM	311.524	0.580006	0.202542	19.5211	5.7684e-05	0.00503996	D84
Intermediate progenitors	PLAC8L1	67.2296	-0.81096	0.248739	13.6309	0.00109672	0.031781	D84
Intermediate progenitors	PLBD1	309.507	-1.04593	0.298708	18.1998	0.000111678	0.00752614	D84
Intermediate progenitors	PLBD1-AS1	7.1704	-2.84957	1.14403	14.8473	0.000596971	0.0225422	D84
Intermediate progenitors	PLEKHG7	31.5389	-1.27187	0.383997	12.8421	0.00162692	0.0400669	D84
Intermediate progenitors	PLK2	133.067	0.886103	0.243907	32.9362	7.0469e-08	5.10518e-05	D84
Intermediate progenitors	PNP	17.75	1.44005	0.5498	17.9379	0.000127301	0.00816748	D84
Intermediate progenitors	PNPLA1	40.3995	-1.19626	0.319955	13.841	0.000987323	0.0299224	D84
Intermediate progenitors	PNPT1	144.161	-0.266657	0.205348	12.6508	0.00179029	0.0424084	D84
Intermediate progenitors	POLR2A	425.214	0.638217	0.177205	23.0371	9.94393e-06	0.00149048	D84
Intermediate progenitors	POLR3D	57.8504	1.0488	0.263231	16.3875	0.000276377	0.013769	D84
Intermediate progenitors	PPFIBP1	203.289	1.08516	0.269871	16.7402	0.00023169	0.0121704	D84
Intermediate progenitors	PPIF	11.7187	1.45052	0.520661	30.6856	2.17122e-07	0.000104864	D84
Intermediate progenitors	PPM1A	357.82	0.527158	0.154348	12.3087	0.00212422	0.0470039	D84
Intermediate progenitors	PPP1R15A	61.2212	0.521059	0.300812	12.3068	0.00212621	0.0470039	D84
Intermediate progenitors	PPP2CA	58.9127	0.597763	0.320142	13.911	0.000953393	0.0293392	D84
Intermediate progenitors	PPP2R2A	541.479	0.48849	0.139512	14.5954	0.000677096	0.0239282	D84
Intermediate progenitors	PRDM16	1023.21	0.646819	0.192863	12.0775	0.00238449	0.0498242	D84
Intermediate progenitors	PRDX1	93.1582	0.250924	0.239315	16.6004	0.000248471	0.0128195	D84
Intermediate progenitors	PRELID3B	16.7113	0.246524	0.446531	12.7238	0.00172607	0.0415092	D84
Intermediate progenitors	PRH1	147.075	-1.04203	0.305106	12.9379	0.00155089	0.038911	D84
Intermediate progenitors	PRKRIP1	298.676	0.284432	0.131202	13.7474	0.00103465	0.0306274	D84
Intermediate progenitors	PROZ	36.2726	-1.04097	0.299747	14.3829	0.000753	0.0257218	D84
Intermediate progenitors	PRR5L	157.223	0.42081	0.207693	12.4296	0.00199959	0.0451335	D84
Intermediate progenitors	PRTG	22.1625	1.34491	0.620141	14.6669	0.000653301	0.0236005	D84
Intermediate progenitors	PSMB7	389.804	0.31185	0.130322	16.0626	0.000325128	0.0151145	D84
Intermediate progenitors	PTGFRN	246.116	0.585973	0.159566	16.1613	0.000309473	0.0145599	D84
Intermediate progenitors	PTH1R	28.3368	0.0226059	0.409796	14.0232	0.000901387	0.0286735	D84
Intermediate progenitors	PTPN2	166.973	0.0205451	0.160889	13.9582	0.00093113	0.0289853	D84
Intermediate progenitors	PTPN3	26.462	1.77298	0.48685	16.4008	0.000274543	0.0137564	D84
Intermediate progenitors	PTPRN2	1350.8	0.571232	0.144366	18.7043	8.67769e-05	0.00637535	D84
Intermediate progenitors	PVT1	838.752	0.923531	0.225082	17.0567	0.00019778	0.0108823	D84
Intermediate progenitors	PXDC1	9.71657	1.76529	0.527884	13.4689	0.00118923	0.0331505	D84
Intermediate progenitors	PYGL	58.4645	-1.63476	0.380272	18.1823	0.000112656	0.00756275	D84
Intermediate progenitors	RAB20	30.2079	-1.94527	0.558564	13.7452	0.00103577	0.0306274	D84
Intermediate progenitors	RAB25	115.77	-0.669778	0.185564	15.634	0.00040282	0.0174225	D84
Intermediate progenitors	RAB30	185.88	0.622026	0.174694	12.8649	0.00160848	0.0397252	D84
Intermediate progenitors	RAD18	516.23	-1.00613	0.21544	25.4412	2.98892e-06	0.000612285	D84
Intermediate progenitors	RAD54L	58.1739	-1.03387	0.298868	16.0457	0.000327878	0.0151145	D84
Intermediate progenitors	RASA3	205.826	0.773485	0.217853	13.1482	0.00139604	0.0366662	D84
Intermediate progenitors	RASD1	9.72595	0.777556	0.646384	13.1344	0.00140574	0.0368282	D84
Intermediate progenitors	RASGEF1A	31.5129	-0.133017	0.437665	16.3344	0.000283816	0.014059	D84
Intermediate progenitors	RBPMS2	46.3438	-1.27006	0.447444	16.6958	0.000236897	0.0123321	D84
Intermediate progenitors	RCN3	37.1503	-0.859988	0.360856	13.5724	0.00112923	0.0322396	D84
Intermediate progenitors	REC114	127.537	-1.01842	0.234125	18.8569	8.04035e-05	0.00613147	D84
[truncated: 4,383 more rows]
